# Supplementary material for: N-Benzyl-N-cyclo­hexyl­benzene­sulfonamide
Source: Acta Crystallogr Sect E Struct Rep Online. 2009 Nov 11;65(Pt 12):o3053. doi: 10.1107/S1600536809046960 (PMC2971833; doi:10.1107/S1600536809046960)
Supplement: Supplementary file 2 [file e-65-o3053-Isup2.hkl]

# 
# h,k,l, Fc-squared, Fo-squared, sigma(Fo-squared) and status flag 
# 
data_I
_shelx_title ' ZHR9_0m in P2(1)2(1)2(1)' 
_shelx_refln_list_code          4 
_shelx_F_calc_maximum      163.50 
_exptl_crystal_F_000       704.00 
_reflns_d_resolution_high  0.7508 
 
loop_ 
 _symmetry_equiv_pos_as_xyz 
 'x, y, z' 
 '-x+1/2, -y, z+1/2' 
 '-x, y+1/2, -z+1/2' 
 'x+1/2, -y+1/2, -z' 
 
_cell_length_a     9.1996 
_cell_length_b    11.0406 
_cell_length_c    17.1897 
_cell_angle_alpha  90.000 
_cell_angle_beta   90.000 
_cell_angle_gamma  90.000 
 
_shelx_F_squared_multiplier     1.000 
 
loop_ 
 _refln_index_h 
 _refln_index_k 
 _refln_index_l 
 _refln_F_squared_calc 
 _refln_F_squared_meas 
 _refln_F_squared_sigma 
 _refln_observed_status 
   2   0   0     8016.33     7750.79     82.21 o 
   4   0   0     4237.43     4743.55     72.36 o 
   6   0   0      124.48      118.23      6.61 o 
   8   0   0        0.16        0.36      3.41 o 
  10   0   0      352.53      369.80     15.51 o 
   1   1   0     1015.53     1050.43     27.17 o 
   2   1   0    26731.72    23466.31    187.96 o 
   3   1   0       32.24       34.91      1.04 o 
   4   1   0     1911.02     2081.84     23.39 o 
   5   1   0       36.70       41.24      1.87 o 
   6   1   0      512.25      533.62     11.20 o 
   7   1   0        0.01       -2.52      3.71 o 
   8   1   0      672.94      624.70     13.84 o 
   9   1   0       27.04       38.65      4.17 o 
  10   1   0        2.27        4.44      3.07 o 
  11   1   0        8.78       10.12      5.63 o 
  12   1   0      110.51      126.42     10.50 o 
   1   2   0      963.43      980.98      7.86 o 
   2   2   0     1679.81     1682.03     15.06 o 
   3   2   0     1584.12     1497.31     15.11 o 
   4   2   0     3789.05     4005.27     38.91 o 
   5   2   0       61.84       64.88      2.67 o 
   6   2   0       51.51       56.06      2.76 o 
   7   2   0      153.06      158.03     12.53 o 
   8   2   0       15.03       12.13      3.29 o 
   9   2   0        5.28        0.67      2.83 o 
  10   2   0       36.03       47.57      7.24 o 
  11   2   0       30.24       39.31      6.32 o 
  12   2   0        0.03        7.30      4.94 o 
   1   3   0     4422.43     4491.52     43.23 o 
   2   3   0     1904.59     2021.92     15.54 o 
   3   3   0      463.60      497.15      5.73 o 
   4   3   0       20.76       19.11      1.22 o 
   5   3   0      900.76      903.37     10.18 o 
   6   3   0       20.50       16.24      1.37 o 
   7   3   0       95.51       85.59      3.60 o 
   8   3   0       29.30       32.41      2.71 o 
   9   3   0       65.15       68.82      7.42 o 
  10   3   0        1.39        2.72      2.86 o 
  11   3   0       34.42       36.38      5.46 o 
   0   4   0     2318.49     2260.68     49.96 o 
   1   4   0      267.50      242.37      3.37 o 
   2   4   0     5679.05     5919.85     47.88 o 
   3   4   0     1153.00     1099.11     10.35 o 
   4   4   0      493.26      592.20      6.98 o 
   5   4   0       22.61       25.10      1.36 o 
   6   4   0      251.25      251.54      4.30 o 
   7   4   0      206.82      212.58      5.45 o 
   8   4   0        3.40        1.65      2.43 o 
   9   4   0        1.66       -1.37      2.28 o 
  10   4   0       21.79       23.77      3.60 o 
  11   4   0       13.78       16.36      3.85 o 
   1   5   0      556.59      561.63      9.34 o 
   2   5   0      553.40      666.28      9.06 o 
   3   5   0      228.83      210.42      3.20 o 
   4   5   0      188.10      153.73      2.43 o 
   5   5   0      122.72      116.99      2.89 o 
   6   5   0      303.63      304.82      4.80 o 
   7   5   0      220.42      224.11      7.09 o 
   8   5   0      119.97      126.28      6.74 o 
   9   5   0        0.03       -2.11      2.22 o 
  10   5   0       40.21       49.04      4.44 o 
  11   5   0       41.53       48.29      7.75 o 
   0   6   0       78.11       61.82      2.53 o 
   1   6   0      221.29      234.19      5.87 o 
   2   6   0      601.59      583.74     14.53 o 
   3   6   0      374.69      380.56      6.04 o 
   4   6   0      194.01      175.64      2.86 o 
   5   6   0       26.97       25.25      1.39 o 
   6   6   0      557.93      544.98      9.35 o 
   7   6   0      135.80      134.83      4.45 o 
   8   6   0        3.80        2.32      2.37 o 
   9   6   0        0.06        0.55      4.41 o 
  10   6   0       19.01       28.04      6.54 o 
  11   6   0        0.00       -4.49      4.49 o 
   1   7   0      583.70      583.14      9.81 o 
   2   7   0        8.32       10.84      1.19 o 
   3   7   0        5.13        4.32      1.97 o 
   4   7   0        5.60        7.67      1.09 o 
   5   7   0      545.60      538.99      8.79 o 
   6   7   0        0.03       -1.54      1.54 o 
   7   7   0       24.31       26.49      2.87 o 
   8   7   0       34.85       34.98      5.87 o 
   9   7   0       22.28       13.08      5.03 o 
  10   7   0        2.36        1.86      5.23 o 
   0   8   0       86.36       94.35      3.58 o 
   1   8   0      174.53      159.88      3.57 o 
   2   8   0      203.49      202.35      4.48 o 
   3   8   0      284.87      279.43      5.18 o 
   4   8   0        1.10        0.68      1.59 o 
   5   8   0        0.75        1.18      1.34 o 
   6   8   0        8.27        5.23      2.30 o 
   7   8   0       41.98       41.54      5.77 o 
   8   8   0        4.80        1.05      4.06 o 
   9   8   0        0.02        3.34      4.46 o 
  10   8   0        0.26       -1.81      4.53 o 
   1   9   0      136.48      137.73      3.39 o 
   2   9   0      186.80      198.04      4.53 o 
   3   9   0      481.38      474.48     11.14 o 
   4   9   0       22.67       18.61      2.09 o 
   5   9   0      169.66      182.65      5.70 o 
   6   9   0      186.95      189.83      8.02 o 
   7   9   0       17.29       16.37      4.68 o 
   8   9   0        7.73       11.41      4.63 o 
   9   9   0       14.32       23.72      6.01 o 
   0  10   0      501.94      484.16     12.15 o 
   1  10   0       79.05       73.29      5.40 o 
   2  10   0      159.47      166.16      4.05 o 
   3  10   0        3.37        2.99      1.55 o 
   4  10   0       58.89       62.90      3.23 o 
   5  10   0        3.42        0.74      1.78 o 
   6  10   0       57.94       60.13      6.18 o 
   7  10   0        0.89        5.77      4.34 o 
   8  10   0        5.66        2.77      4.58 o 
   1  11   0       13.16       11.43      1.20 o 
   2  11   0       49.88       56.60      4.41 o 
   3  11   0        2.26        4.66      2.05 o 
   4  11   0        0.47        0.89      1.54 o 
   5  11   0        0.01       -0.74      3.34 o 
   6  11   0      110.90      133.67      8.66 o 
   7  11   0        5.52        4.03      4.39 o 
   8  11   0        6.80        7.54      5.03 o 
   0  12   0       68.24       76.19      3.75 o 
   1  12   0       33.71       34.31      3.05 o 
   2  12   0        4.30       -0.60      2.24 o 
   3  12   0       54.15       54.98      4.75 o 
   4  12   0        6.91        3.89      3.17 o 
   5  12   0        1.35       -0.95      3.36 o 
   6  12   0       24.66       30.40      5.32 o 
   7  12   0        7.43        7.21      4.84 o 
   1  13   0       43.76       57.67      4.03 o 
   2  13   0       23.57       26.58      3.48 o 
   3  13   0        7.62       12.81      3.32 o 
   4  13   0       14.16       15.75      3.96 o 
   5  13   0       58.89       73.63      6.61 o 
   2  14   0        0.29       -2.27      2.27 o 
   3  14   0       15.63       15.01      3.63 o 
   1   0   1     8932.01     8418.26    289.64 o 
   2   0   1      211.40      205.70      2.49 o 
   3   0   1      871.35      847.26      7.64 o 
   4   0   1      213.27      245.64      3.70 o 
   5   0   1      503.66      562.41      9.10 o 
   6   0   1       26.65       22.48      1.97 o 
   7   0   1      540.36      516.92     26.12 o 
   8   0   1      583.47      581.10     21.51 o 
   9   0   1      112.72      133.34      7.60 o 
  10   0   1       11.55        3.86      3.04 o 
 -12   1   1       25.82       32.90      6.87 o 
 -11   1   1       18.10       20.11      4.01 o 
 -10   1   1       54.84       50.67     10.45 o 
  -9   1   1      289.01      275.52      8.88 o 
  -8   1   1      114.86      108.65      5.35 o 
  -7   1   1        5.74        0.30      2.01 o 
  -6   1   1      251.82      241.92      5.86 o 
  -5   1   1      411.65      494.09      8.32 o 
  -4   1   1      105.63      113.33      3.14 o 
  -3   1   1       55.40       66.45      1.37 o 
  -2   1   1      850.24      844.41      6.81 o 
  -1   1   1     1094.93     1131.48     13.65 o 
   0   1   1     1172.13     1028.62     23.38 o 
   1   1   1     1083.65     1140.66     11.27 o 
   2   1   1      837.58      828.53      7.86 o 
   3   1   1       53.90       63.92      1.34 o 
   4   1   1       99.15      114.98      2.67 o 
   5   1   1      423.28      510.97      8.34 o 
   6   1   1      255.90      249.80      6.78 o 
   7   1   1        6.07        4.40      3.11 o 
   8   1   1      118.07      117.68      7.60 o 
   9   1   1      291.53      285.79      9.12 o 
  10   1   1       55.54       66.72      4.96 o 
  11   1   1       18.37       14.67      5.82 o 
 -12   2   1       10.69       10.71      4.16 o 
 -11   2   1       43.21       28.05      4.33 o 
 -10   2   1       51.90       53.22      4.65 o 
  -9   2   1        7.81       10.18      2.80 o 
  -8   2   1       75.26       82.18      4.73 o 
  -7   2   1      211.11      209.90      5.56 o 
  -6   2   1       18.04       18.03      1.82 o 
  -5   2   1      895.16      958.36     14.14 o 
  -4   2   1      324.38      319.37      4.02 o 
  -3   2   1     2978.05     3143.73     27.82 o 
  -2   2   1     1594.52     1617.65     14.56 o 
  -1   2   1     4086.60     4121.83     32.39 o 
   0   2   1    10452.68    10170.68    159.44 o 
   1   2   1     4137.00     4123.11     54.48 o 
   2   2   1     1612.48     1619.32     13.44 o 
   3   2   1     2981.88     3136.42     34.07 o 
   4   2   1      337.91      337.20      5.76 o 
   5   2   1      894.39      961.23     13.87 o 
   6   2   1       19.83       16.11      3.77 o 
   7   2   1      209.52      206.30      6.55 o 
   8   2   1       77.58       84.09     11.25 o 
   9   2   1        7.02       12.06      3.08 o 
  10   2   1       51.46       55.05      6.87 o 
  11   2   1       43.94       44.68      4.69 o 
  12   2   1       10.54       13.93      5.73 o 
 -11   3   1       14.30       21.49      4.06 o 
 -10   3   1        4.26        8.28      5.83 o 
  -9   3   1       23.12       26.45      3.97 o 
  -8   3   1      268.09      267.48      6.59 o 
  -7   3   1      404.85      408.82      6.91 o 
  -6   3   1      179.51      181.18      3.61 o 
  -5   3   1      557.44      593.23      7.23 o 
  -4   3   1      309.59      283.63      3.70 o 
  -3   3   1      515.67      572.61      7.26 o 
  -2   3   1      732.41      750.79      6.67 o 
  -1   3   1      105.24      107.21      1.42 o 
   0   3   1     1807.81     1889.14     23.96 o 
   1   3   1      111.77      113.98      1.35 o 
   2   3   1      767.88      777.42      6.63 o 
   3   3   1      530.87      566.84     13.67 o 
   4   3   1      317.67      296.03      3.70 o 
   5   3   1      551.67      568.36     10.84 o 
   6   3   1      186.51      189.11      4.68 o 
   7   3   1      397.00      384.25      9.69 o 
   8   3   1      266.25      279.06      8.29 o 
   9   3   1       23.44       24.62      3.32 o 
  10   3   1        4.53        7.31      2.92 o 
  11   3   1       13.57       13.26      3.77 o 
 -11   4   1       13.45       11.79      3.80 o 
 -10   4   1        7.98        5.68      3.23 o 
  -9   4   1        9.97        9.30      2.88 o 
  -8   4   1       49.34       51.12      3.26 o 
  -7   4   1       49.21       49.75      3.23 o 
  -6   4   1      278.29      280.01      5.43 o 
  -5   4   1      175.69      186.96      3.70 o 
  -4   4   1      596.07      640.21      8.44 o 
  -3   4   1      479.94      538.82      6.17 o 
  -2   4   1      247.01      246.59      3.12 o 
  -1   4   1      769.74      806.80      8.26 o 
   0   4   1       59.07       65.05      1.37 o 
   1   4   1      789.90      827.57     13.33 o 
   2   4   1      254.02      247.15      3.68 o 
   3   4   1      498.45      549.48      6.04 o 
   4   4   1      614.16      650.56      8.24 o 
   5   4   1      175.34      185.16      3.23 o 
   6   4   1      284.20      285.85      5.09 o 
   7   4   1       47.76       48.36      4.27 o 
   8   4   1       50.03       54.58      3.85 o 
   9   4   1       10.37       12.01      2.92 o 
  10   4   1        7.76       15.78      3.28 o 
  11   4   1       13.97       11.65      3.90 o 
 -11   5   1        5.77       -1.86      5.32 o 
 -10   5   1        9.63        8.04      3.11 o 
  -9   5   1       20.11       18.91      3.30 o 
  -8   5   1       74.71       70.46      3.65 o 
  -7   5   1      198.74      188.01      5.34 o 
  -6   5   1      216.90      209.45      5.16 o 
  -5   5   1        3.10        4.62      1.07 o 
  -4   5   1      296.36      294.54      4.05 o 
  -3   5   1       68.72       73.01      1.69 o 
  -2   5   1      249.47      229.83      2.99 o 
  -1   5   1        3.40        0.03      0.90 o 
   0   5   1      140.82      128.29      2.65 o 
   1   5   1        3.73        1.07      1.19 o 
   2   5   1      245.85      218.84      3.60 o 
   3   5   1       69.43       75.32      1.54 o 
   4   5   1      294.80      284.43      4.82 o 
   5   5   1        3.12        1.94      0.68 o 
   6   5   1      211.15      202.26      4.17 o 
   7   5   1      197.91      176.54      6.18 o 
   8   5   1       74.32       68.33      4.35 o 
   9   5   1       18.74       20.90      3.28 o 
  10   5   1        9.20       13.12      5.23 o 
  11   5   1        5.82        2.20      5.27 o 
 -11   6   1        1.08       -3.32      5.08 o 
 -10   6   1        1.49       -4.08      4.08 o 
  -9   6   1       20.26       16.39      3.21 o 
  -8   6   1       33.63       32.18      3.55 o 
  -7   6   1       27.61       24.76      2.44 o 
  -6   6   1      221.92      211.45      5.29 o 
  -5   6   1      306.86      301.45      4.49 o 
  -4   6   1       59.47       52.68      1.72 o 
  -3   6   1      172.44      158.43      3.01 o 
  -2   6   1     1153.65     1212.26     12.35 o 
  -1   6   1      286.55      256.77      8.07 o 
   0   6   1      653.98      603.12      9.92 o 
   1   6   1      282.22      248.18      7.33 o 
   2   6   1     1172.26     1220.59     19.52 o 
   3   6   1      171.60      158.97      4.06 o 
   4   6   1       59.15       51.28      1.49 o 
   5   6   1      304.82      299.92      4.30 o 
   6   6   1      223.35      216.95      6.17 o 
   7   6   1       25.84       25.12      4.69 o 
   8   6   1       33.42       32.16      5.07 o 
   9   6   1       20.74       12.50      4.96 o 
  10   6   1        1.48        0.45      5.01 o 
  11   6   1        0.95       -3.05      5.01 o 
 -10   7   1       28.72       33.38      6.54 o 
  -9   7   1        9.70        6.28      4.68 o 
  -8   7   1        9.70       10.71      2.19 o 
  -7   7   1      217.45      194.43      5.37 o 
  -6   7   1      536.53      514.09     10.17 o 
  -5   7   1       30.66       30.60      2.07 o 
  -4   7   1       81.16       80.81      2.45 o 
  -3   7   1      310.22      312.99      4.15 o 
  -2   7   1      681.75      662.90      9.40 o 
  -1   7   1       32.08       33.35      1.72 o 
   0   7   1     1022.00     1062.09     16.89 o 
   1   7   1       35.26       37.65      2.91 o 
   2   7   1      691.09      658.72     11.27 o 
   3   7   1      314.71      318.98     11.72 o 
   4   7   1       81.35       83.92      2.46 o 
   5   7   1       32.92       31.89      2.14 o 
   6   7   1      533.59      525.40     17.07 o 
   7   7   1      218.16      215.61     10.88 o 
   8   7   1        9.72       17.06      4.99 o 
   9   7   1        9.07        2.72      4.29 o 
  10   7   1       28.38       31.88      6.61 o 
 -10   8   1        5.40       10.57      5.66 o 
  -9   8   1       27.53       42.00      6.39 o 
  -8   8   1       26.19       31.83      5.89 o 
  -7   8   1       65.39       58.59      4.13 o 
  -6   8   1       49.68       46.55      2.78 o 
  -5   8   1      151.45      142.56      5.91 o 
  -4   8   1      261.30      259.81      5.11 o 
  -3   8   1      141.95      138.13      4.16 o 
  -2   8   1       81.36       83.54      3.16 o 
  -1   8   1      323.45      310.03      5.95 o 
   0   8   1      196.64      174.34      3.72 o 
   1   8   1      330.55      307.93      8.95 o 
   2   8   1       79.28       76.22      2.43 o 
   3   8   1      142.20      133.34      3.77 o 
   4   8   1      261.14      258.02      6.26 o 
   5   8   1      153.36      143.50      7.85 o 
   6   8   1       51.27       44.67      5.42 o 
   7   8   1       65.67       61.27      6.28 o 
   8   8   1       26.06       26.56      5.73 o 
   9   8   1       27.86       39.47      6.42 o 
  10   8   1        5.29        4.61      5.56 o 
  -9   9   1       19.50       23.53      6.16 o 
  -8   9   1       12.84       10.16      4.94 o 
  -7   9   1       27.66       28.59      3.31 o 
  -6   9   1       37.39       38.06      3.36 o 
  -5   9   1       62.91       70.32      3.88 o 
  -4   9   1        6.88        4.58      2.11 o 
  -3   9   1      109.82      104.60      3.59 o 
  -2   9   1      463.82      453.58      7.11 o 
  -1   9   1      358.06      351.28      5.52 o 
   0   9   1       45.98       40.70      1.92 o 
   1   9   1      353.77      349.25     10.16 o 
   2   9   1      460.63      466.29     13.10 o 
   3   9   1      113.05      102.13      3.32 o 
   4   9   1        6.63        6.52      1.98 o 
   5   9   1       64.36       55.24      5.51 o 
   6   9   1       38.18       34.19      5.25 o 
   7   9   1       26.47       22.79      5.25 o 
   8   9   1       13.81       11.67      5.03 o 
   9   9   1       19.71       12.98      5.30 o 
  -8  10   1       18.68       15.41      5.23 o 
  -7  10   1       65.97       78.88      7.28 o 
  -6  10   1       75.99       76.78      6.31 o 
  -5  10   1       26.99       24.94      3.17 o 
  -4  10   1        7.97        7.50      1.87 o 
  -3  10   1      111.63      112.83      3.75 o 
  -2  10   1      124.98      129.41      3.81 o 
  -1  10   1      101.69       93.23      4.61 o 
   0  10   1       19.80       22.75      1.22 o 
   1  10   1      106.04       98.57      4.92 o 
   2  10   1      129.20      140.18      6.32 o 
   3  10   1      109.28      109.09      6.16 o 
   4  10   1        8.35        5.66      2.98 o 
   5  10   1       27.84       25.77      4.51 o 
   6  10   1       78.03       76.45      6.75 o 
   7  10   1       67.55       77.24      7.37 o 
   8  10   1       18.98       28.37      6.08 o 
  -8  11   1        6.53       -3.48      4.46 o 
  -7  11   1        5.21        3.79      4.37 o 
  -6  11   1       16.12       15.50      2.83 o 
  -5  11   1       62.72       65.93      3.77 o 
  -4  11   1       31.26       29.76      2.48 o 
  -3  11   1       41.37       36.54      2.30 o 
  -2  11   1       12.72       11.83      1.52 o 
  -1  11   1       24.59       22.75      1.67 o 
   0  11   1       69.54       64.13      2.37 o 
   1  11   1       23.40       20.95      2.79 o 
   2  11   1       13.39        7.04      2.62 o 
   3  11   1       43.12       36.10      3.98 o 
   4  11   1       31.00       31.97      4.20 o 
   5  11   1       64.10       76.14      6.68 o 
   6  11   1       16.04       13.12      4.49 o 
   7  11   1        5.32        7.80      4.75 o 
   8  11   1        6.74        4.96      5.01 o 
  -7  12   1        7.67       11.48      4.84 o 
  -6  12   1       29.56       23.79      4.99 o 
  -5  12   1       16.06       21.77      2.89 o 
  -4  12   1       41.88       43.41      2.87 o 
  -3  12   1       44.66       52.07      2.68 o 
  -2  12   1       21.00       22.28      2.27 o 
  -1  12   1       13.72       14.06      1.46 o 
   0  12   1       68.87       63.33      3.89 o 
   1  12   1       13.03       15.82      2.65 o 
   2  12   1       21.30       24.72      3.41 o 
   3  12   1       45.78       56.91      4.84 o 
   4  12   1       42.81       36.56      4.65 o 
   5  12   1       15.15       22.43      4.44 o 
   6  12   1       29.83       24.89      5.03 o 
   7  12   1        7.48        6.97      4.75 o 
  -5  13   1        5.16        4.68      3.84 o 
  -4  13   1       20.59       11.33      3.82 o 
  -3  13   1        7.71        5.66      2.91 o 
  -2  13   1       37.53       41.18      3.77 o 
  -1  13   1       34.43       36.53      2.91 o 
   0  13   1        1.72        0.55      1.79 o 
   1  13   1       35.43       41.71      3.56 o 
   2  13   1       38.24       44.95      4.10 o 
   3  13   1        7.33        9.57      3.29 o 
   4  13   1       20.22       17.42      4.25 o 
   5  13   1        5.03       -0.88      3.77 o 
  -3  14   1       14.28        9.78      3.36 o 
  -2  14   1        2.35        1.03      2.36 o 
   1  14   1       40.31       41.69      3.67 o 
   2  14   1        2.15        1.93      2.58 o 
   3  14   1       14.63       11.84      3.56 o 
   0   0   2     2050.84     2091.33     32.69 o 
   1   0   2     2290.84     2332.83     20.56 o 
   2   0   2       55.96       60.78      1.88 o 
   3   0   2      209.91      210.46      3.06 o 
   4   0   2     3962.01     4164.65     45.24 o 
   5   0   2       47.55       49.56      2.39 o 
   6   0   2      449.46      489.73     14.41 o 
   7   0   2      131.15      128.50      4.35 o 
   8   0   2       13.05       22.39      4.88 o 
   9   0   2       28.79       23.24      3.46 o 
  10   0   2        0.18       -0.17      3.16 o 
  12   0   2        0.01        5.92      4.96 o 
 -12   1   2       34.85       51.52      7.78 o 
 -11   1   2        7.68        4.82      4.21 o 
 -10   1   2       13.90       13.63      3.39 o 
  -9   1   2       60.40       54.70      4.33 o 
  -8   1   2       37.40       25.65      3.29 o 
  -7   1   2      338.85      342.84      7.29 o 
  -6   1   2      231.90      214.39      5.15 o 
  -5   1   2      255.47      292.77      5.69 o 
  -4   1   2      539.07      557.27      8.63 o 
  -3   1   2       21.71       13.81      0.81 o 
  -2   1   2     2783.26     2943.33     26.09 o 
  -1   1   2     1313.20     1318.69     14.68 o 
   0   1   2      167.52      209.65      2.38 o 
   1   1   2     1330.16     1336.32     13.13 o 
   2   1   2     2807.21     2989.47     31.96 o 
   3   1   2       18.28       12.63      1.08 o 
   4   1   2      546.99      555.04      7.47 o 
   5   1   2      250.00      271.97      4.82 o 
   6   1   2      236.86      229.82      5.64 o 
   7   1   2      344.14      346.07      9.39 o 
   8   1   2       35.24       27.82      3.52 o 
   9   1   2       61.26       48.29      4.37 o 
  10   1   2       14.86       13.10      3.43 o 
  11   1   2        8.18       12.41      5.73 o 
 -12   2   2       13.43       27.16      5.06 o 
 -11   2   2        2.70        0.91      5.34 o 
 -10   2   2        1.43        0.31      3.70 o 
  -9   2   2       71.31       69.40      3.82 o 
  -8   2   2       88.33       84.63      3.45 o 
  -7   2   2       70.26       63.07      2.80 o 
  -6   2   2       74.15       74.19      2.70 o 
  -5   2   2      317.37      362.30      5.70 o 
  -4   2   2      255.06      268.41      3.95 o 
  -3   2   2      877.59      968.57     10.16 o 
  -2   2   2     3807.32     3690.55     32.03 o 
  -1   2   2     1298.03     1312.56     12.96 o 
   0   2   2     8204.98     8010.04     70.39 o 
   1   2   2     1280.76     1300.88     14.44 o 
   2   2   2     3759.95     3611.08     35.06 o 
   3   2   2      882.78      948.45     11.32 o 
   4   2   2      263.95      274.81      4.41 o 
   5   2   2      310.38      347.80      5.64 o 
   6   2   2       72.03       76.20      4.15 o 
   7   2   2       71.40       65.17      4.78 o 
   8   2   2       89.95       78.85      5.31 o 
   9   2   2       72.99       77.39      5.04 o 
  10   2   2        1.53        2.51      4.29 o 
  11   2   2        2.66       -3.96      4.63 o 
  12   2   2       13.46       15.39      5.73 o 
 -11   3   2       31.77       32.99      4.57 o 
 -10   3   2        6.33        6.09      3.04 o 
  -9   3   2       33.87       35.57      3.89 o 
  -8   3   2       61.79       62.14      3.02 o 
  -7   3   2      212.09      191.60      4.55 o 
  -6   3   2       83.29       80.86      2.83 o 
  -5   3   2      358.82      376.71      5.87 o 
  -4   3   2      554.09      536.19      6.46 o 
  -3   3   2      143.92      143.77      2.80 o 
  -2   3   2      293.43      307.03      3.30 o 
  -1   3   2      342.34      362.13      4.65 o 
   0   3   2       22.22       15.28      0.81 o 
   1   3   2      350.68      379.10      5.24 o 
   2   3   2      293.69      302.96      3.95 o 
   3   3   2      146.64      148.34      2.56 o 
   4   3   2      547.46      527.80      8.26 o 
   5   3   2      366.99      374.85      6.80 o 
   6   3   2       78.12       76.91      3.18 o 
   7   3   2      209.60      184.62      6.38 o 
   8   3   2       61.28       56.01      5.12 o 
   9   3   2       33.05       29.52      5.44 o 
  10   3   2        5.24        6.44      2.99 o 
  11   3   2       31.37       34.42      7.77 o 
 -11   4   2        6.50        5.89      5.07 o 
 -10   4   2       24.72       25.19      6.07 o 
  -9   4   2       52.85       51.42      4.32 o 
  -8   4   2       14.95       13.80      2.50 o 
  -7   4   2        3.24        2.59      1.60 o 
  -6   4   2      456.73      479.39      7.39 o 
  -5   4   2      615.28      592.68      8.20 o 
  -4   4   2      325.42      335.69      8.99 o 
  -3   4   2       94.60       84.92      1.80 o 
  -2   4   2      584.34      623.76      7.77 o 
  -1   4   2     2295.04     2376.77     23.06 o 
   0   4   2     1388.88     1465.74     18.70 o 
   1   4   2     2311.15     2367.38     30.34 o 
   2   4   2      606.94      654.69      8.75 o 
   3   4   2       99.82       89.41      2.70 o 
   4   4   2      321.26      341.38      4.92 o 
   5   4   2      617.20      604.40      8.09 o 
   6   4   2      464.86      478.92      7.22 o 
   7   4   2        3.08        2.13      1.73 o 
   8   4   2       16.73       20.96      2.87 o 
   9   4   2       51.20       50.57      4.05 o 
  10   4   2       24.99       27.95      3.86 o 
  11   4   2        6.85       14.03      5.92 o 
 -11   5   2       64.35       67.84      5.55 o 
 -10   5   2        4.99        9.25      3.12 o 
  -9   5   2        9.38        6.54      2.43 o 
  -8   5   2      107.57      109.84      4.56 o 
  -7   5   2      936.43      937.75     23.17 o 
  -6   5   2      323.69      302.82      6.48 o 
  -5   5   2      180.08      179.75      4.16 o 
  -4   5   2       48.71       44.00      1.82 o 
  -3   5   2      675.83      681.84      7.47 o 
  -2   5   2       48.83       51.89      1.24 o 
  -1   5   2      353.84      384.98      4.34 o 
   0   5   2        0.46       -0.02      0.62 o 
   1   5   2      338.19      362.73     10.00 o 
   2   5   2       48.77       50.86      1.50 o 
   3   5   2      672.83      668.91      8.09 o 
   4   5   2       47.94       44.44      2.84 o 
   5   5   2      181.30      179.40      4.06 o 
   6   5   2      318.73      300.91      5.29 o 
   7   5   2      921.00      897.22     17.43 o 
   8   5   2      106.85      106.04      8.18 o 
   9   5   2        9.39        9.48      3.01 o 
  10   5   2        4.77        2.93      4.75 o 
  11   5   2       62.01       84.01      9.57 o 
 -11   6   2        0.92       -2.24      5.13 o 
 -10   6   2       23.48       23.34      6.35 o 
  -9   6   2       80.27       75.08      4.08 o 
  -8   6   2      126.28      117.54      4.68 o 
  -7   6   2       41.46       40.70      3.87 o 
  -6   6   2      252.91      243.58      5.80 o 
  -5   6   2      258.90      258.50      4.52 o 
  -4   6   2      217.07      210.09      3.19 o 
  -3   6   2       40.07       43.66      1.75 o 
  -2   6   2      170.37      181.05      3.11 o 
  -1   6   2      866.01      905.29     10.35 o 
   0   6   2     1449.17     1496.46     19.15 o 
   1   6   2      886.65      899.70     21.28 o 
   2   6   2      165.57      175.60      2.94 o 
   3   6   2       37.24       40.97      1.58 o 
   4   6   2      213.90      205.69      3.35 o 
   5   6   2      255.43      250.77      4.24 o 
   6   6   2      253.14      239.73      6.45 o 
   7   6   2       40.64       39.93      3.11 o 
   8   6   2      124.34      119.14      8.69 o 
   9   6   2       78.24       76.02      7.92 o 
  10   6   2       23.03       17.73      5.70 o 
  11   6   2        1.05        0.76      5.58 o 
 -10   7   2       28.06       36.24      6.97 o 
  -9   7   2       14.63       13.98      4.99 o 
  -8   7   2       30.98       28.76      3.57 o 
  -7   7   2      159.72      148.04      4.72 o 
  -6   7   2      326.28      296.85     10.96 o 
  -5   7   2       90.48       94.24      3.31 o 
  -4   7   2      245.77      241.06      4.43 o 
  -3   7   2       33.62       37.81      1.87 o 
  -2   7   2      177.34      173.60      2.92 o 
  -1   7   2      295.01      296.74      4.70 o 
   0   7   2       83.30       76.86      1.72 o 
   1   7   2      293.35      290.46      8.64 o 
   2   7   2      176.35      177.45      6.61 o 
   3   7   2       35.06       38.62      2.04 o 
   4   7   2      248.52      254.16      4.52 o 
   5   7   2       89.78       85.94      2.67 o 
   6   7   2      322.40      301.96     12.22 o 
   7   7   2      155.61      120.43      8.52 o 
   8   7   2       30.92       47.08      6.32 o 
   9   7   2       14.49       11.81      5.34 o 
  10   7   2       28.36       15.20      6.08 o 
 -10   8   2        5.30       19.11      6.11 o 
  -9   8   2        1.09       -0.41      4.20 o 
  -8   8   2      101.12       92.85      7.70 o 
  -7   8   2       81.37       77.23      3.67 o 
  -6   8   2       88.52       93.34      3.72 o 
  -5   8   2      108.64      101.95      3.53 o 
  -4   8   2      221.16      204.10      5.25 o 
  -3   8   2      166.62      171.16      3.94 o 
  -2   8   2      722.45      716.07     14.81 o 
  -1   8   2       48.58       39.62      2.67 o 
   0   8   2        8.13        7.37      0.77 o 
   1   8   2       46.78       43.95      3.51 o 
   2   8   2      731.65      686.89     18.23 o 
   3   8   2      163.49      167.29      7.23 o 
   4   8   2      223.55      215.87      8.92 o 
   5   8   2      108.14       97.42      6.94 o 
   6   8   2       88.41       85.33      7.16 o 
   7   8   2       80.96       87.14      7.71 o 
   8   8   2      100.47       94.32      8.49 o 
   9   8   2        1.12       -2.62      4.32 o 
  10   8   2        5.15        4.82      4.99 o 
  -9   9   2        6.12       -3.75      4.39 o 
  -8   9   2        5.89       10.68      3.20 o 
  -7   9   2      108.11      107.66      5.38 o 
  -6   9   2      170.06      163.51      6.01 o 
  -5   9   2      252.50      251.69      6.81 o 
  -4   9   2      162.13      161.69      7.29 o 
  -3   9   2       55.39       56.80      4.22 o 
  -2   9   2        4.54        2.68      1.12 o 
  -1   9   2      201.70      211.71      3.90 o 
   0   9   2      234.18      214.64      3.57 o 
   1   9   2      196.58      212.51      7.44 o 
   2   9   2        4.56        4.46      2.34 o 
   3   9   2       53.38       56.62      4.68 o 
   4   9   2      158.35      150.35      7.66 o 
   5   9   2      251.90      258.15     10.88 o 
   6   9   2      168.34      158.96      9.23 o 
   7   9   2      108.76      108.09      8.45 o 
   8   9   2        5.57        9.47      4.89 o 
   9   9   2        5.94        3.17      4.77 o 
  -8  10   2       10.09        7.89      4.25 o 
  -7  10   2        3.91        7.28      2.71 o 
  -6  10   2       25.65       34.54      5.91 o 
  -5  10   2       70.14       67.36      4.15 o 
  -4  10   2       63.37       55.58      4.08 o 
  -3  10   2       55.37       59.75      3.42 o 
  -2  10   2       80.02       72.30      3.05 o 
  -1  10   2      312.83      295.65      4.98 o 
   0  10   2        0.40       -0.77      0.77 o 
   1  10   2      310.33      297.98      9.45 o 
   2  10   2       79.58       77.74      5.03 o 
   3  10   2       54.29       57.29      4.99 o 
   4  10   2       64.86       57.91      5.18 o 
   5  10   2       70.29       72.59      6.35 o 
   6  10   2       26.13       28.85      5.01 o 
   7  10   2        3.95        1.15      4.10 o 
   8  10   2       10.50        9.38      5.03 o 
  -8  11   2        4.73        1.36      4.70 o 
  -7  11   2       26.39       28.38      3.52 o 
  -6  11   2        8.19        4.16      4.25 o 
  -5  11   2       32.85       34.19      3.03 o 
  -4  11   2       14.04       10.37      2.08 o 
  -3  11   2       81.07       83.45      4.03 o 
  -2  11   2       53.94       49.55      2.75 o 
  -1  11   2       79.51       70.73      2.85 o 
   0  11   2       10.42        8.40      2.24 o 
   1  11   2       79.34       87.55      4.99 o 
   2  11   2       55.36       56.10      4.63 o 
   3  11   2       82.83       80.44      5.70 o 
   4  11   2       14.04       17.51      3.75 o 
   5  11   2       32.11       27.20      4.63 o 
   6  11   2        8.60        6.85      4.25 o 
   7  11   2       25.89       33.14      5.82 o 
   8  11   2        4.70       10.45      5.37 o 
  -7  12   2        9.09       16.15      5.13 o 
  -6  12   2       10.49        8.39      2.60 o 
  -5  12   2       23.95       28.55      2.90 o 
  -4  12   2        2.87       -1.54      1.71 o 
  -3  12   2       10.77       10.89      1.87 o 
  -2  12   2       57.45       65.48      3.00 o 
  -1  12   2        8.03        5.71      1.41 o 
   0  12   2        0.89       -1.89      1.89 o 
   1  12   2        8.46       11.43      2.60 o 
   2  12   2       56.81       60.77      4.89 o 
   3  12   2       10.36       15.13      3.44 o 
   4  12   2        3.13       -2.86      2.86 o 
   5  12   2       24.09       25.75      4.82 o 
   6  12   2        9.64        0.00      3.94 o 
   7  12   2        8.73       14.29      5.03 o 
  -5  13   2       20.91       29.17      2.89 o 
  -4  13   2       18.45       20.66      2.38 o 
  -3  13   2       14.37       14.68      1.90 o 
  -2  13   2        3.90        1.04      1.41 o 
  -1  13   2        3.57        4.02      1.32 o 
   0  13   2       11.23        8.95      2.34 o 
   1  13   2        3.77        3.25      2.48 o 
   2  13   2        4.04       -2.46      2.46 o 
   3  13   2       14.61       10.57      3.41 o 
   4  13   2       18.27       25.27      4.39 o 
   5  13   2       21.12       22.10      4.96 o 
  -3  14   2        7.80        0.50      2.96 o 
  -2  14   2        5.59        7.87      2.58 o 
   0  14   2        6.19        2.67      2.17 o 
   1  14   2        8.57        9.88      2.86 o 
   2  14   2        5.46        5.68      3.03 o 
   3  14   2        7.63       14.41      3.67 o 
   1   0   3      603.70      651.41      5.75 o 
   2   0   3      339.52      297.52      3.71 o 
   3   0   3       64.63       55.56      1.57 o 
   4   0   3       15.02       13.29      1.19 o 
   5   0   3      327.69      312.55      6.11 o 
   6   0   3      181.48      164.90      4.48 o 
   7   0   3       87.78       91.73      3.83 o 
   8   0   3      159.83      153.63      5.22 o 
   9   0   3       57.90       58.41      7.13 o 
  10   0   3        5.94        2.40      2.47 o 
  11   0   3        0.36        1.34      4.10 o 
  12   0   3        9.83       12.86      5.80 o 
 -12   1   3        1.44        4.61      5.37 o 
 -11   1   3       42.27       44.48      7.10 o 
 -10   1   3        8.80        3.88      3.07 o 
  -9   1   3       79.22       74.23      6.43 o 
  -8   1   3       23.77       20.65      2.21 o 
  -7   1   3      205.99      197.77      4.63 o 
  -6   1   3      123.45      109.95      3.23 o 
  -5   1   3      633.62      738.21      9.75 o 
  -4   1   3      582.47      586.81      7.89 o 
  -3   1   3      329.04      310.13      3.74 o 
  -2   1   3     1494.13     1525.52     15.27 o 
  -1   1   3    16345.94    14987.75    165.04 o 
   0   1   3     3289.99     3234.18     24.51 o 
   1   1   3    16402.86    15017.63    205.63 o 
   2   1   3     1496.77     1537.26     17.07 o 
   3   1   3      320.35      313.60      4.56 o 
   4   1   3      582.76      594.67      7.90 o 
   5   1   3      633.44      714.58     10.96 o 
   6   1   3      119.42      112.87      3.77 o 
   7   1   3      204.04      196.88      5.42 o 
   8   1   3       25.83       24.10      5.34 o 
   9   1   3       80.19       88.81      5.41 o 
  10   1   3        9.89        6.16      3.26 o 
  11   1   3       43.61       74.80      8.40 o 
  12   1   3        1.41        5.11      5.39 o 
 -12   2   3        3.34        2.26      3.95 o 
 -11   2   3       13.88        9.68      4.31 o 
 -10   2   3       16.81       16.96      3.78 o 
  -9   2   3       44.15       44.49      2.98 o 
  -8   2   3       36.26       38.89      2.71 o 
  -7   2   3      300.34      297.59      5.83 o 
  -6   2   3        6.54        6.21      1.39 o 
  -5   2   3      474.65      463.86      6.89 o 
  -4   2   3      138.08      148.14      2.77 o 
  -3   2   3      860.80      894.35      9.60 o 
  -2   2   3       46.70       54.98      1.75 o 
  -1   2   3    16520.14    14973.85    173.67 o 
   0   2   3       56.21       57.52      1.18 o 
   1   2   3    16507.03    14990.72    191.68 o 
   2   2   3       50.65       55.11      1.57 o 
   3   2   3      871.28      891.75     10.72 o 
   4   2   3      135.78      143.99      3.03 o 
   5   2   3      478.63      460.06      8.71 o 
   6   2   3        7.13        2.62      1.52 o 
   7   2   3      301.93      280.79      8.36 o 
   8   2   3       36.72       33.92      3.52 o 
   9   2   3       46.05       46.34      4.44 o 
  10   2   3       16.29       17.37      5.46 o 
  11   2   3       14.34        8.83      5.61 o 
 -11   3   3       56.74       73.00      8.64 o 
 -10   3   3       37.97       38.08      4.46 o 
  -9   3   3       41.04       30.61      3.15 o 
  -8   3   3       57.06       49.79      2.89 o 
  -7   3   3      415.18      392.60      6.96 o 
  -6   3   3      104.84      117.18      3.34 o 
  -5   3   3      558.87      612.85      8.55 o 
  -4   3   3      261.28      281.99      4.14 o 
  -3   3   3     1044.06     1041.80     12.29 o 
  -2   3   3       35.42       37.05      1.09 o 
  -1   3   3     2531.52     2506.81     24.43 o 
   0   3   3      202.47      195.46      2.48 o 
   1   3   3     2516.02     2503.40     31.34 o 
   2   3   3       37.29       40.32      1.55 o 
   3   3   3     1009.68     1018.21     12.13 o 
   4   3   3      265.71      286.17      4.61 o 
   5   3   3      563.42      627.24      8.62 o 
   6   3   3      103.95      114.32      3.75 o 
   7   3   3      413.58      395.81      9.80 o 
   8   3   3       55.76       55.88      4.16 o 
   9   3   3       42.02       32.12      5.75 o 
  10   3   3       37.48       41.23      6.49 o 
  11   3   3       56.76       81.52      5.68 o 
 -11   4   3       15.71       22.32      4.36 o 
 -10   4   3        0.50        1.90      3.79 o 
  -9   4   3       39.96       40.09      3.33 o 
  -8   4   3      221.75      223.86      7.14 o 
  -7   4   3      149.57      152.14      4.22 o 
  -6   4   3      682.82      678.64     10.24 o 
  -5   4   3      520.28      496.41      7.29 o 
  -4   4   3      469.84      468.66      5.97 o 
  -3   4   3      227.58      215.03      3.12 o 
  -2   4   3     1370.42     1463.76     15.98 o 
  -1   4   3      442.73      461.74      6.72 o 
   0   4   3     1249.31     1324.18     20.82 o 
   1   4   3      426.70      445.26      7.86 o 
   2   4   3     1397.91     1464.75     23.19 o 
   3   4   3      230.53      204.68      5.41 o 
   4   4   3      468.97      488.79      6.43 o 
   5   4   3      520.27      515.73      7.11 o 
   6   4   3      690.56      687.89     11.15 o 
   7   4   3      148.57      153.24      4.58 o 
   8   4   3      220.85      222.72     10.44 o 
   9   4   3       41.40       44.42      3.88 o 
  10   4   3        0.38       10.96      2.89 o 
  11   4   3       16.16       19.80      6.30 o 
 -11   5   3        8.25        8.38      3.75 o 
 -10   5   3       38.83       38.33      6.84 o 
  -9   5   3       44.42       47.17      3.56 o 
  -8   5   3       43.69       48.48      4.91 o 
  -7   5   3       13.65       12.75      2.33 o 
  -6   5   3      785.89      760.00     12.46 o 
  -5   5   3      271.20      262.05      6.24 o 
  -4   5   3      796.31      800.68      9.09 o 
  -3   5   3      457.35      530.92      6.14 o 
  -2   5   3     1093.20     1157.10     13.41 o 
  -1   5   3      194.84      201.22      3.02 o 
   0   5   3     2469.18     2501.99     41.15 o 
   1   5   3      197.03      206.62      4.08 o 
   2   5   3     1094.05     1151.54     15.14 o 
   3   5   3      452.99      525.59      7.87 o 
   4   5   3      811.64      814.79     11.31 o 
   5   5   3      271.80      270.44      4.70 o 
   6   5   3      775.71      788.30     11.95 o 
   7   5   3       13.38        8.88      2.45 o 
   8   5   3       42.35       45.74      3.53 o 
   9   5   3       45.20       48.22      6.80 o 
  10   5   3       37.28       42.42      6.85 o 
  11   5   3        8.33        2.72      5.68 o 
 -11   6   3        6.21       13.27      5.99 o 
 -10   6   3        6.22       12.56      3.47 o 
  -9   6   3        7.90        5.30      2.85 o 
  -8   6   3       91.05       95.43      4.38 o 
  -7   6   3       59.55       56.49      3.21 o 
  -6   6   3      251.00      249.10      5.94 o 
  -5   6   3      318.09      303.87      6.50 o 
  -4   6   3      126.64      121.62      3.03 o 
  -3   6   3       13.81       17.86      1.26 o 
  -2   6   3      611.96      622.76      7.98 o 
  -1   6   3      440.75      454.22      5.66 o 
   0   6   3       23.39       26.33      1.45 o 
   1   6   3      452.02      452.67     12.15 o 
   2   6   3      629.33      640.87      8.74 o 
   3   6   3       14.47       18.03      1.19 o 
   4   6   3      124.27      117.47      3.09 o 
   5   6   3      319.78      303.68      4.74 o 
   6   6   3      257.02      261.28      6.48 o 
   7   6   3       60.24       59.77      3.52 o 
   8   6   3       90.38      111.88      8.42 o 
   9   6   3        7.16        8.83      4.77 o 
  10   6   3        6.20        7.21      5.25 o 
  11   6   3        6.04        5.63      5.94 o 
 -10   7   3       28.11       48.84      7.44 o 
  -9   7   3        9.21        3.79      4.16 o 
  -8   7   3        0.38       -1.84      1.84 o 
  -7   7   3      225.38      224.32      5.94 o 
  -6   7   3      169.44      163.80      4.75 o 
  -5   7   3        5.43        3.43      1.57 o 
  -4   7   3      213.25      211.20      4.18 o 
  -3   7   3      295.27      297.73      4.84 o 
  -2   7   3       64.69       61.88      1.95 o 
  -1   7   3        1.90        2.14      0.68 o 
   0   7   3      259.02      257.90      4.02 o 
   1   7   3        2.52        0.52      1.74 o 
   2   7   3       66.57       61.63      2.09 o 
   3   7   3      299.00      300.61      4.90 o 
   4   7   3      214.05      222.19      7.50 o 
   5   7   3        5.91        6.92      3.48 o 
   6   7   3      165.41      159.73      9.11 o 
   7   7   3      226.06      207.76     11.02 o 
   8   7   3        0.30       -1.89      3.70 o 
   9   7   3        9.35        9.23      5.18 o 
  10   7   3       27.67       34.38      6.90 o 
 -10   8   3        5.15       13.12      5.82 o 
  -9   8   3       22.11       28.09      4.09 o 
  -8   8   3       20.12       17.08      3.36 o 
  -7   8   3       28.61       24.81      2.52 o 
  -6   8   3       55.51       63.54      3.16 o 
  -5   8   3      572.28      559.78      9.62 o 
  -4   8   3       85.70       81.39      4.26 o 
  -3   8   3       53.60       48.42      2.41 o 
  -2   8   3      106.19      107.36      4.50 o 
  -1   8   3      575.50      558.02      8.07 o 
   0   8   3      119.33      107.47      2.22 o 
   1   8   3      580.46      559.16     14.82 o 
   2   8   3      105.26       99.69      5.32 o 
   3   8   3       50.75       47.14      2.99 o 
   4   8   3       86.04       82.70      3.33 o 
   5   8   3      574.16      597.77     18.04 o 
   6   8   3       55.23       55.45      5.99 o 
   7   8   3       28.59       18.33      4.92 o 
   8   8   3       20.47       19.69      5.20 o 
   9   8   3       22.93       20.00      5.75 o 
  10   8   3        5.31        9.43      5.54 o 
  -9   9   3        8.99       10.26      3.33 o 
  -8   9   3        7.57        6.11      3.73 o 
  -7   9   3       58.61       61.60      4.33 o 
  -6   9   3       53.99       49.76      2.90 o 
  -5   9   3        0.13       -1.89      2.18 o 
  -4   9   3       58.61       56.28      2.75 o 
  -3   9   3      140.40      133.94      4.33 o 
  -2   9   3       59.75       57.89      2.74 o 
  -1   9   3       86.33       82.03      2.75 o 
   0   9   3       14.67       13.08      0.92 o 
   1   9   3       83.16       77.88      4.80 o 
   2   9   3       58.82       57.48      4.53 o 
   3   9   3      140.45      133.29      6.92 o 
   4   9   3       56.71       52.11      4.94 o 
   5   9   3        0.10        0.64      3.27 o 
   6   9   3       56.08       48.34      5.58 o 
   7   9   3       58.30       65.45      6.99 o 
   8   9   3        7.91       12.24      5.15 o 
   9   9   3        9.05       11.91      5.34 o 
  -8  10   3       17.30       13.57      3.40 o 
  -7  10   3        2.08        5.54      5.68 o 
  -6  10   3       31.98       43.45      3.53 o 
  -5  10   3       78.59       78.60      4.18 o 
  -4  10   3        7.94        1.71      1.86 o 
  -3  10   3        1.56       -0.47      1.61 o 
  -2  10   3      238.27      239.87      5.70 o 
  -1  10   3      121.58      112.17      3.55 o 
   0  10   3      198.26      182.99      7.02 o 
   1  10   3      123.15      114.68      5.63 o 
   2  10   3      239.47      242.57      9.00 o 
   3  10   3        1.47        0.69      2.48 o 
   4  10   3        7.66       11.79      3.41 o 
   5  10   3       79.80       84.06      6.85 o 
   6  10   3       32.91       30.88      5.32 o 
   7  10   3        2.17        0.72      4.22 o 
   8  10   3       18.51       13.27      5.11 o 
  -7  11   3        6.66       13.63      3.18 o 
  -6  11   3       36.72       38.44      3.60 o 
  -5  11   3       17.79       15.69      2.58 o 
  -4  11   3       71.83       75.41      3.83 o 
  -3  11   3        7.56        7.96      1.85 o 
  -2  11   3        9.64        9.42      2.57 o 
  -1  11   3       92.75       82.69      3.12 o 
   0  11   3      200.44      212.72      7.90 o 
   1  11   3       93.38       88.00      5.30 o 
   2  11   3       10.01       10.95      3.01 o 
   3  11   3        7.22        7.59      3.10 o 
   4  11   3       70.28       78.17      6.16 o 
   5  11   3       17.21       20.33      4.29 o 
   6  11   3       36.11       33.79      5.51 o 
   7  11   3        6.96        9.97      4.75 o 
  -6  12   3       13.18       22.10      3.09 o 
  -5  12   3       28.50       30.68      3.08 o 
  -4  12   3       10.43        6.70      2.18 o 
  -3  12   3       18.60       21.20      2.36 o 
  -2  12   3       58.21       60.86      3.14 o 
  -1  12   3       71.81       73.43      2.96 o 
   0  12   3        0.03        0.57      2.20 o 
   1  12   3       70.34       73.90      5.18 o 
   2  12   3       59.46       70.77      5.44 o 
   3  12   3       18.42       16.61      3.67 o 
   4  12   3       10.49       11.57      3.75 o 
   5  12   3       27.11       21.02      4.89 o 
   6  12   3       13.48       12.98      5.01 o 
  -5  13   3        5.89        6.39      2.43 o 
  -4  13   3        0.05       -1.84      1.84 o 
  -3  13   3       18.71       20.64      2.70 o 
  -2  13   3        9.25       10.26      1.81 o 
  -1  13   3        9.56       14.83      1.56 o 
   0  13   3        1.90        0.41      2.12 o 
   1  13   3        8.92       13.46      3.05 o 
   2  13   3        8.88        7.64      3.03 o 
   3  13   3       18.53       24.05      4.25 o 
   4  13   3        0.06       -1.38      3.29 o 
   5  13   3        5.99       -0.33      3.72 o 
  -3  14   3        0.74       -2.65      2.65 o 
  -1  14   3        3.75        3.89      2.39 o 
   0  14   3        8.59        8.09      2.60 o 
   1  14   3        3.66        2.08      2.72 o 
   2  14   3        9.85       10.62      3.25 o 
   3  14   3        0.82        1.03      3.48 o 
   0   0   4     6542.92     6295.58     66.71 o 
   1   0   4      252.72      276.85      2.90 o 
   2   0   4      651.37      667.05      7.30 o 
   3   0   4       27.30       24.31      1.39 o 
   4   0   4       16.36       15.49      1.10 o 
   5   0   4       23.37       33.31      1.84 o 
   6   0   4       30.81       34.37      2.63 o 
   7   0   4        2.26        2.45      1.70 o 
   8   0   4      231.55      231.88      5.49 o 
   9   0   4        0.72       -1.38      1.71 o 
  10   0   4       99.77      106.10      5.06 o 
  11   0   4        3.46        3.22      4.82 o 
  12   0   4        0.06       -4.99      4.99 o 
 -12   1   4       16.21       18.97      6.04 o 
 -11   1   4        6.08        2.51      3.87 o 
 -10   1   4        7.91        4.00      3.16 o 
  -9   1   4       39.64       44.38      3.79 o 
  -8   1   4      222.28      220.31      6.62 o 
  -7   1   4        5.28        1.84      1.58 o 
  -6   1   4      621.78      624.74      9.11 o 
  -5   1   4      477.52      501.06      7.45 o 
  -4   1   4     1316.03     1417.61     16.89 o 
  -3   1   4      594.77      641.59      7.41 o 
  -2   1   4      903.63      943.64     10.06 o 
  -1   1   4     3245.76     3345.57     29.25 o 
   0   1   4      565.29      605.29      5.45 o 
   1   1   4     3226.57     3317.17     27.04 o 
   2   1   4      934.64      979.83      9.16 o 
   3   1   4      616.29      667.72      9.61 o 
   4   1   4     1338.95     1458.98     16.91 o 
   5   1   4      488.61      504.28      8.62 o 
   6   1   4      607.86      609.96     10.45 o 
   7   1   4        4.74        1.92      2.75 o 
   8   1   4      220.14      219.02      6.27 o 
   9   1   4       40.68       47.45      4.22 o 
  10   1   4        7.79        5.08      3.05 o 
  11   1   4        5.63        2.00      4.61 o 
  12   1   4       15.59       18.18      6.06 o 
 -11   2   4       52.86       57.39      5.33 o 
 -10   2   4       36.34       37.24     11.36 o 
  -9   2   4       41.08       41.46      3.36 o 
  -8   2   4      315.22      298.94      6.86 o 
  -7   2   4      186.99      191.44      4.77 o 
  -6   2   4      875.51      894.37     11.94 o 
  -5   2   4      289.32      310.36      5.38 o 
  -4   2   4       46.57       56.11      1.99 o 
  -3   2   4      503.25      489.37      6.57 o 
  -2   2   4     3641.54     3755.39     36.65 o 
  -1   2   4     2342.88     2286.44     22.51 o 
   0   2   4     1095.93     1068.66      9.86 o 
   1   2   4     2375.97     2327.42     20.49 o 
   2   2   4     3703.08     3866.53     40.88 o 
   3   2   4      505.18      486.02     11.07 o 
   4   2   4       43.84       50.63      1.93 o 
   5   2   4      294.39      324.12      5.42 o 
   6   2   4      885.20      874.62     13.79 o 
   7   2   4      188.45      197.33      5.60 o 
   8   2   4      314.30      310.85     14.72 o 
   9   2   4       39.83       49.56      4.25 o 
  10   2   4       37.41       30.95      6.06 o 
  11   2   4       53.34       55.64      7.80 o 
 -11   3   4       13.61       11.60      4.09 o 
 -10   3   4       11.31        8.43      2.76 o 
  -9   3   4      159.84      170.77      6.00 o 
  -8   3   4      136.93      143.68      4.37 o 
  -7   3   4      325.35      316.80      6.17 o 
  -6   3   4       84.87       92.22      3.57 o 
  -5   3   4      390.82      389.43      6.37 o 
  -4   3   4      986.19     1053.83     11.65 o 
  -3   3   4      198.00      198.85      3.60 o 
  -2   3   4       93.10       92.27      2.06 o 
  -1   3   4       81.18       76.93      1.68 o 
   0   3   4      688.03      703.60      7.40 o 
   1   3   4       78.02       76.85      2.86 o 
   2   3   4       95.79       96.29      1.78 o 
   3   3   4      200.46      204.40      4.03 o 
   4   3   4     1011.73     1085.69     13.04 o 
   5   3   4      393.31      391.73      6.23 o 
   6   3   4       81.87       89.96      3.05 o 
   7   3   4      323.75      315.58      8.75 o 
   8   3   4      139.93      145.21      6.21 o 
   9   3   4      161.56      173.59     10.50 o 
  10   3   4       11.39        8.66      4.80 o 
  11   3   4       13.07       11.93      5.99 o 
 -11   4   4       16.43       16.23      4.23 o 
 -10   4   4        2.46       -0.26      4.24 o 
  -9   4   4       75.36       77.13      4.83 o 
  -8   4   4      176.66      178.09      5.70 o 
  -7   4   4      230.43      233.31      5.24 o 
  -6   4   4      248.35      251.64      5.07 o 
  -5   4   4      414.50      417.52      6.66 o 
  -4   4   4       37.26       27.76      2.37 o 
  -3   4   4      557.68      586.22      6.81 o 
  -2   4   4      599.83      613.36      7.63 o 
  -1   4   4     1758.04     1936.01     21.58 o 
   0   4   4      825.45      789.40      9.27 o 
   1   4   4     1787.65     1934.89     24.52 o 
   2   4   4      605.81      620.94     10.76 o 
   3   4   4      565.18      579.60      8.75 o 
   4   4   4       33.62       25.53      1.76 o 
   5   4   4      421.14      434.40      7.56 o 
   6   4   4      252.93      270.29      6.01 o 
   7   4   4      231.73      224.65      7.28 o 
   8   4   4      178.05      164.71      9.85 o 
   9   4   4       74.05       71.75      7.49 o 
  10   4   4        2.88        7.59      5.03 o 
  11   4   4       16.05       16.92      6.68 o 
 -11   5   4       52.69       59.76      5.72 o 
 -10   5   4        3.29        2.94      3.00 o 
  -9   5   4       22.55       24.28      3.07 o 
  -8   5   4        8.21       13.26      3.44 o 
  -7   5   4      415.02      411.68      8.55 o 
  -6   5   4      204.46      194.29      5.32 o 
  -5   5   4      243.66      257.74      4.68 o 
  -4   5   4      210.20      230.96      3.68 o 
  -3   5   4      161.71      171.49      3.14 o 
  -2   5   4      556.04      578.32      8.77 o 
  -1   5   4      215.88      208.99      3.24 o 
   0   5   4      198.46      217.86      4.55 o 
   1   5   4      213.28      210.36      4.44 o 
   2   5   4      577.51      590.58     10.32 o 
   3   5   4      166.20      169.96      4.44 o 
   4   5   4      215.32      229.82      4.63 o 
   5   5   4      244.85      251.50      6.71 o 
   6   5   4      204.05      206.45      4.79 o 
   7   5   4      410.71      408.23     18.37 o 
   8   5   4        8.41       11.52      2.49 o 
   9   5   4       22.34       18.71      5.23 o 
  10   5   4        3.00        8.16      5.18 o 
  11   5   4       51.68       56.50      8.42 o 
 -10   6   4        4.47        5.57      2.52 o 
  -9   6   4       39.04       38.15      3.36 o 
  -8   6   4       65.23       63.16      3.70 o 
  -7   6   4       14.65        8.79      2.20 o 
  -6   6   4      137.41      136.25      4.41 o 
  -5   6   4      324.97      332.82      6.31 o 
  -4   6   4       40.37       41.68      1.92 o 
  -3   6   4       89.48       87.31      2.48 o 
  -2   6   4       19.54       19.92      1.24 o 
  -1   6   4       95.91       99.52      2.06 o 
   0   6   4      145.87      132.53      3.28 o 
   1   6   4       99.93      100.83      2.70 o 
   2   6   4       21.20       22.07      1.58 o 
   3   6   4       93.09       92.49      2.51 o 
   4   6   4       40.41       36.81      1.92 o 
   5   6   4      328.30      334.47      8.95 o 
   6   6   4      131.83      124.57      4.10 o 
   7   6   4       13.63        8.61      4.15 o 
   8   6   4       63.92       65.16      6.90 o 
   9   6   4       39.97       46.48      6.54 o 
  10   6   4        5.11        2.31      4.92 o 
 -10   7   4        1.30       -2.81      3.14 o 
  -9   7   4       15.74       19.39      2.94 o 
  -8   7   4        6.85        5.05      2.14 o 
  -7   7   4        6.00        6.83      2.02 o 
  -6   7   4        8.97        6.81      1.88 o 
  -5   7   4       59.07       62.52      3.13 o 
  -4   7   4       39.37       34.58      2.07 o 
  -3   7   4      220.54      210.77      4.00 o 
  -2   7   4      155.22      154.46      3.12 o 
  -1   7   4       59.30       59.94      1.96 o 
   0   7   4        9.25       12.14      1.18 o 
   1   7   4       62.40       65.20      2.07 o 
   2   7   4      154.26      151.39      2.96 o 
   3   7   4      216.56      216.70      4.55 o 
   4   7   4       35.91       31.94      1.98 o 
   5   7   4       55.43       52.78      5.42 o 
   6   7   4        8.11        7.28      3.98 o 
   7   7   4        5.92        9.69      4.15 o 
   8   7   4        6.10       11.12      4.51 o 
   9   7   4       16.36       17.78      5.49 o 
  10   7   4        1.59        1.81      5.39 o 
 -10   8   4        6.35       11.20      3.70 o 
  -9   8   4        7.47       13.66      3.96 o 
  -8   8   4       33.56       30.43      3.02 o 
  -7   8   4       26.82       29.28      2.70 o 
  -6   8   4       43.76       46.19      2.90 o 
  -5   8   4       29.96       27.65      2.33 o 
  -4   8   4       15.17       13.24      1.79 o 
  -3   8   4      164.20      155.70      3.96 o 
  -2   8   4      186.79      172.42      3.81 o 
  -1   8   4      408.49      387.08      5.19 o 
   0   8   4        2.11        5.53      1.33 o 
   1   8   4      413.31      381.82     11.52 o 
   2   8   4      179.72      174.30      7.37 o 
   3   8   4      163.36      152.51      9.59 o 
   4   8   4       14.14       13.19      2.36 o 
   5   8   4       30.04       20.28      4.34 o 
   6   8   4       44.47       44.55      5.61 o 
   7   8   4       28.33       29.95      5.30 o 
   8   8   4       35.42       35.77      6.16 o 
   9   8   4        7.75       -2.60      4.37 o 
  10   8   4        6.10        4.61      5.85 o 
  -9   9   4        0.04       -2.37      2.86 o 
  -8   9   4       30.94       38.53      4.81 o 
  -7   9   4       25.24       23.44      3.60 o 
  -6   9   4        7.81        7.51      3.40 o 
  -5   9   4       10.88        8.06      1.84 o 
  -4   9   4        0.07       -1.38      1.38 o 
  -3   9   4       59.51       64.36      3.24 o 
  -2   9   4       17.74       14.18      2.21 o 
  -1   9   4       43.12       38.06      3.08 o 
   0   9   4        0.08       -0.78      0.78 o 
   1   9   4       42.20       38.18      3.60 o 
   2   9   4       17.73       15.92      2.91 o 
   3   9   4       57.86       57.83      2.37 o 
   4   9   4        0.06       -1.93      2.74 o 
   5   9   4        9.49        7.68      3.67 o 
   6   9   4        8.87        1.12      3.82 o 
   7   9   4       25.27       23.74      5.46 o 
   8   9   4       30.42       35.74      6.42 o 
   9   9   4        0.09       -1.05      4.63 o 
  -8  10   4       12.51       11.86      3.25 o 
  -7  10   4        2.37        4.34      2.90 o 
  -6  10   4        3.46        1.25      2.30 o 
  -5  10   4      131.93      137.45      4.40 o 
  -4  10   4       46.98       44.58      3.22 o 
  -3  10   4       72.38       75.60      6.38 o 
  -2  10   4       21.17       27.29      4.19 o 
  -1  10   4       69.34       59.00      2.84 o 
   0  10   4      373.02      347.40      6.74 o 
   1  10   4       68.66       69.55      5.06 o 
   2  10   4       21.82       23.19      3.56 o 
   3  10   4       71.29       80.24      5.87 o 
   4  10   4       47.05       44.76      5.11 o 
   5  10   4      131.94      131.12      8.26 o 
   6  10   4        3.13        1.96      3.87 o 
   7  10   4        2.44        1.55      4.37 o 
   8  10   4       13.06       22.48      5.87 o 
  -7  11   4       16.50       12.45      3.29 o 
  -6  11   4        5.64        7.93      2.74 o 
  -5  11   4        9.37        8.89      2.66 o 
  -4  11   4        6.69        3.30      2.05 o 
  -3  11   4       76.76       75.89      3.75 o 
  -2  11   4      159.22      154.87      4.67 o 
  -1  11   4       94.57       91.92      3.58 o 
   0  11   4       42.02       48.99      4.22 o 
   1  11   4       92.45       95.06      5.85 o 
   2  11   4      160.62      156.84      7.68 o 
   3  11   4       76.73       87.07      6.28 o 
   4  11   4        6.22        4.87      3.51 o 
   5  11   4        9.05        7.64      3.84 o 
   6  11   4        6.34        9.57      4.56 o 
   7  11   4       16.31       11.74      4.96 o 
  -6  12   4       30.17       34.96      3.70 o 
  -5  12   4       11.34       15.01      2.72 o 
  -4  12   4       42.42       41.50      3.17 o 
  -3  12   4       15.01       15.31      2.20 o 
  -2  12   4       33.71       36.88      2.53 o 
  -1  12   4       49.09       50.37      2.68 o 
   0  12   4       90.28       87.88      5.63 o 
   1  12   4       49.70       48.84      4.49 o 
   2  12   4       32.75       36.82      4.44 o 
   3  12   4       15.13       11.31      3.63 o 
   4  12   4       42.46       50.08      5.51 o 
   5  12   4       11.81        0.02      3.98 o 
   6  12   4       30.03       45.00      6.28 o 
  -5  13   4       23.54       25.89      4.16 o 
  -4  13   4       15.75       20.19      2.69 o 
  -3  13   4       14.03       15.83      2.33 o 
  -2  13   4       14.54       13.37      2.09 o 
  -1  13   4        4.19        1.26      2.46 o 
   0  13   4       29.90       34.10      3.75 o 
   1  13   4        4.30        1.86      2.89 o 
   2  13   4       14.62       16.39      3.58 o 
   3  13   4       13.77       12.34      3.82 o 
   4  13   4       15.84       15.29      4.46 o 
   5  13   4       23.24       29.30      5.42 o 
  -3  14   4       28.84       42.66      4.34 o 
  -2  14   4       20.32       26.08      3.48 o 
  -1  14   4       11.61       17.63      3.03 o 
   0  14   4        6.34        8.85      2.84 o 
   1  14   4       11.54       13.58      3.44 o 
   2  14   4       19.95       23.65      4.29 o 
   3  14   4       29.42       38.94      5.03 o 
   1   0   5      812.49      788.08      7.67 o 
   2   0   5      870.06      958.48     10.18 o 
   3   0   5     2680.88     2623.67     29.05 o 
   4   0   5        6.43       16.84      2.05 o 
   5   0   5        0.77        1.83      1.12 o 
   6   0   5      114.83      126.65      3.54 o 
   7   0   5      340.93      344.83      6.51 o 
   8   0   5      114.21      112.46      4.10 o 
   9   0   5        1.35       -1.30      1.74 o 
  10   0   5        3.99        3.25      5.11 o 
  11   0   5       30.22       36.36      6.99 o 
 -11   1   5        8.46        5.54      3.59 o 
 -10   1   5       16.77       22.40      4.01 o 
  -9   1   5       36.00       44.81      2.95 o 
  -8   1   5       49.94       43.07      2.74 o 
  -7   1   5      192.09      184.80      4.63 o 
  -6   1   5      151.35      160.99      4.04 o 
  -5   1   5     1728.73     1818.19     23.28 o 
  -4   1   5      201.64      226.56      4.15 o 
  -3   1   5       91.33       84.98      2.25 o 
  -2   1   5      417.13      431.69      5.83 o 
  -1   1   5     3285.44     3344.30     29.51 o 
   0   1   5       97.90      110.00      1.63 o 
   1   1   5     3318.53     3351.87     27.29 o 
   2   1   5      428.54      435.52      5.25 o 
   3   1   5       87.30       80.36      2.23 o 
   4   1   5      198.43      222.89      4.13 o 
   5   1   5     1714.78     1807.13     24.70 o 
   6   1   5      152.30      157.92      6.35 o 
   7   1   5      191.51      189.66      6.27 o 
   8   1   5       48.05       45.17      5.30 o 
   9   1   5       35.15       41.01      2.93 o 
  10   1   5       16.41       20.58      3.16 o 
  11   1   5        8.27        4.63      4.94 o 
 -11   2   5       12.14        4.73      3.69 o 
 -10   2   5       39.70       42.09      5.37 o 
  -9   2   5       21.46       25.31      3.06 o 
  -8   2   5       70.07       74.52      4.50 o 
  -7   2   5      203.64      209.91      6.09 o 
  -6   2   5      451.68      448.28      7.31 o 
  -5   2   5      363.23      342.57      5.83 o 
  -4   2   5      403.59      433.51      6.46 o 
  -3   2   5     1144.45     1238.56     16.21 o 
  -2   2   5     1615.50     1648.14     18.50 o 
  -1   2   5     4513.26     4619.89     40.39 o 
   0   2   5     4277.38     4277.89     34.59 o 
   1   2   5     4540.93     4624.17     40.31 o 
   2   2   5     1603.81     1626.71     19.36 o 
   3   2   5     1161.95     1250.10     16.90 o 
   4   2   5      421.12      447.42      6.50 o 
   5   2   5      363.77      349.86      6.20 o 
   6   2   5      438.86      437.04      8.59 o 
   7   2   5      204.88      213.78      6.28 o 
   8   2   5       68.61       63.19      3.70 o 
   9   2   5       21.05       25.35      3.68 o 
  10   2   5       39.20       41.23      6.39 o 
  11   2   5       12.65       13.34      3.95 o 
 -11   3   5       13.76       25.71      4.49 o 
 -10   3   5       23.91       29.55      3.42 o 
  -9   3   5       18.35       14.92      2.86 o 
  -8   3   5      129.36      125.11      4.97 o 
  -7   3   5      429.28      415.56      9.63 o 
  -6   3   5      487.02      498.64      8.28 o 
  -5   3   5      334.61      329.56      5.64 o 
  -4   3   5      303.25      313.91      4.61 o 
  -3   3   5      455.85      432.53      7.24 o 
  -2   3   5     2042.25     2072.18     26.95 o 
  -1   3   5      463.40      490.30      5.45 o 
   0   3   5       10.11       11.13      2.53 o 
   1   3   5      463.73      464.50     13.47 o 
   2   3   5     2068.51     2097.03     22.99 o 
   3   3   5      459.08      433.09      8.29 o 
   4   3   5      301.41      313.96      5.13 o 
   5   3   5      339.24      328.85      5.61 o 
   6   3   5      484.57      493.61      7.83 o 
   7   3   5      427.26      424.82      8.70 o 
   8   3   5      125.04      121.12      6.62 o 
   9   3   5       17.90       21.62      5.34 o 
  10   3   5       23.39       27.15      6.49 o 
  11   3   5       13.78       16.49      6.16 o 
 -11   4   5       68.03       69.11      5.99 o 
 -10   4   5       47.92       49.64      4.86 o 
  -9   4   5       21.94       19.91      2.93 o 
  -8   4   5       49.37       48.32      5.55 o 
  -7   4   5      267.33      255.39      6.57 o 
  -6   4   5      328.68      338.48      6.05 o 
  -5   4   5      110.01      102.85      3.35 o 
  -4   4   5      387.30      385.68      7.08 o 
  -3   4   5      111.42      114.30      2.67 o 
  -2   4   5      572.65      635.61      7.93 o 
  -1   4   5     2455.13     2597.61     25.29 o 
   0   4   5     1170.70     1190.77     12.16 o 
   1   4   5     2428.88     2570.16     32.54 o 
   2   4   5      572.76      613.27     18.56 o 
   3   4   5      108.12      104.00      2.94 o 
   4   4   5      380.77      385.08      5.88 o 
   5   4   5      108.88       96.45      2.92 o 
   6   4   5      325.40      325.02      5.99 o 
   7   4   5      258.89      240.53      7.60 o 
   8   4   5       48.39       44.52      5.92 o 
   9   4   5       22.24       19.57      5.70 o 
  10   4   5       47.50       54.00      7.42 o 
  11   4   5       66.99       70.22      9.21 o 
 -11   5   5       16.34       14.71      3.41 o 
 -10   5   5        1.79        5.86      3.50 o 
  -9   5   5       99.60      103.17      6.07 o 
  -8   5   5        2.22        0.34      2.04 o 
  -7   5   5       11.85       14.55      3.59 o 
  -6   5   5       75.79       75.42      3.70 o 
  -5   5   5      208.17      213.13      4.26 o 
  -4   5   5       82.79       84.74      2.23 o 
  -3   5   5      170.35      174.23      2.87 o 
  -2   5   5      466.37      507.41      8.02 o 
  -1   5   5     2126.71     2235.98     24.66 o 
   0   5   5      264.28      245.27      4.17 o 
   1   5   5     2144.94     2208.95     28.15 o 
   2   5   5      463.29      504.81      7.58 o 
   3   5   5      164.55      160.25      3.66 o 
   4   5   5       81.75       77.90      2.71 o 
   5   5   5      207.39      216.33      3.86 o 
   6   5   5       74.81       80.58      3.01 o 
   7   5   5       11.94       10.42      2.24 o 
   8   5   5        2.27       12.00      4.61 o 
   9   5   5       99.64       86.64      8.26 o 
  10   5   5        1.73        1.72      4.77 o 
  11   5   5       16.84       24.39      7.13 o 
 -10   6   5        0.27       -1.55      2.42 o 
  -9   6   5       14.60       15.94      2.88 o 
  -8   6   5       26.44       24.73      2.90 o 
  -7   6   5      214.50      205.42      5.85 o 
  -6   6   5        1.10        0.14      1.77 o 
  -5   6   5       95.78       85.41      3.61 o 
  -4   6   5        1.46        0.78      1.20 o 
  -3   6   5      229.15      233.45      4.24 o 
  -2   6   5      303.00      296.85      5.54 o 
  -1   6   5      534.80      535.70      9.96 o 
   0   6   5        4.60        0.29      0.94 o 
   1   6   5      550.31      545.18      9.67 o 
   2   6   5      302.62      300.92      6.23 o 
   3   6   5      232.82      226.40     12.46 o 
   4   6   5        1.04        0.48      0.77 o 
   5   6   5       93.85       91.58      5.49 o 
   6   6   5        0.97       -3.44      3.44 o 
   7   6   5      210.82      185.14     10.21 o 
   8   6   5       26.79       24.96      5.25 o 
   9   6   5       15.13        9.78      5.01 o 
  10   6   5        0.37       -4.61      4.63 o 
 -10   7   5        2.24       -1.48      3.38 o 
  -9   7   5       14.24       19.07      3.06 o 
  -8   7   5       38.28       42.47      3.43 o 
  -7   7   5        1.10        0.46      1.87 o 
  -6   7   5      133.31      133.73      7.35 o 
  -5   7   5      206.15      203.84      5.27 o 
  -4   7   5      192.38      182.63      4.74 o 
  -3   7   5      318.24      284.26      4.91 o 
  -2   7   5       58.31       57.43      2.09 o 
  -1   7   5        3.80        2.11      0.63 o 
   0   7   5      225.12      236.64      7.05 o 
   1   7   5        4.76        3.84      1.04 o 
   2   7   5       50.89       56.20      2.40 o 
   3   7   5      313.58      285.32      5.12 o 
   4   7   5      196.09      200.19      4.34 o 
   5   7   5      201.90      195.23      9.64 o 
   6   7   5      127.45      111.19      8.18 o 
   7   7   5        1.23       -3.41      3.41 o 
   8   7   5       37.38       48.87      6.39 o 
   9   7   5       14.81       19.06      5.68 o 
  10   7   5        2.11        1.00      5.54 o 
  -9   8   5        9.80        4.31      3.38 o 
  -8   8   5       23.75       23.37      2.85 o 
  -7   8   5       13.09       12.50      2.27 o 
  -6   8   5       11.46       12.58      2.16 o 
  -5   8   5       31.13       25.86      2.32 o 
  -4   8   5       65.96       64.15      3.82 o 
  -3   8   5        4.23        3.19      1.36 o 
  -2   8   5       72.15       72.49      2.39 o 
  -1   8   5      110.95      105.68      2.24 o 
   0   8   5      389.48      362.51     10.44 o 
   1   8   5      111.38      107.57      3.06 o 
   2   8   5       72.75       75.18      2.10 o 
   3   8   5        4.24        1.31      1.29 o 
   4   8   5       60.51       55.02      5.20 o 
   5   8   5       31.97       26.53      4.56 o 
   6   8   5       11.75       11.60      4.41 o 
   7   8   5       13.24       10.07      4.37 o 
   8   8   5       23.14       24.51      5.58 o 
   9   8   5        9.82        7.95      5.23 o 
  -9   9   5       20.99       27.03      4.21 o 
  -8   9   5       21.49       23.42      3.87 o 
  -7   9   5       15.74       17.13      2.47 o 
  -6   9   5        8.69        9.98      2.80 o 
  -5   9   5       19.15       21.93      2.51 o 
  -4   9   5        8.27        6.32      1.72 o 
  -3   9   5       38.41       35.94      2.22 o 
  -2   9   5        0.55       -0.79      1.45 o 
  -1   9   5      402.53      392.33      6.40 o 
   0   9   5       33.61       33.89      2.35 o 
   1   9   5      399.53      387.62     12.24 o 
   2   9   5        0.63       -0.36      2.39 o 
   3   9   5       40.14       38.67      2.22 o 
   4   9   5        8.91        7.78      3.32 o 
   5   9   5       19.51       17.66      4.34 o 
   6   9   5        8.16        7.56      3.89 o 
   7   9   5       15.70       11.17      4.80 o 
   8   9   5       21.04       18.37      5.49 o 
   9   9   5       21.15       17.28      6.16 o 
  -8  10   5        4.49        2.29      3.09 o 
  -7  10   5       36.95       37.65      3.97 o 
  -6  10   5       47.31       45.27      3.80 o 
  -5  10   5       32.60       30.05      2.53 o 
  -4  10   5       39.02       46.79      3.90 o 
  -3  10   5      116.92      120.29      4.71 o 
  -2  10   5       13.14       13.27      2.04 o 
  -1  10   5      308.71      303.86      6.73 o 
   0  10   5       31.71       36.29      2.54 o 
   1  10   5      309.61      309.00     10.71 o 
   2  10   5       12.69       11.67      3.10 o 
   3  10   5      119.03      119.95      7.06 o 
   4  10   5       39.67       32.74      4.92 o 
   5  10   5       32.75       29.87      4.96 o 
   6  10   5       47.18       51.75      6.01 o 
   7  10   5       36.41       35.34      5.87 o 
   8  10   5        4.58        1.15      4.89 o 
  -7  11   5       47.51       57.00      7.40 o 
  -6  11   5       44.29       39.27      3.73 o 
  -5  11   5       53.17       52.60      3.69 o 
  -4  11   5       13.06       18.05      2.63 o 
  -3  11   5      100.10      107.15     10.95 o 
  -2  11   5      119.20      121.55      5.19 o 
  -1  11   5       45.18       44.59      6.62 o 
   0  11   5       24.25       24.65      3.67 o 
   1  11   5       46.69       37.15      4.27 o 
   2  11   5      118.52      108.93      6.68 o 
   3  11   5       99.99       98.93      6.94 o 
   4  11   5       13.39       18.99      4.18 o 
   5  11   5       52.38       44.21      5.75 o 
   6  11   5       43.75       43.69      6.06 o 
   7  11   5       47.51       51.54      6.97 o 
  -6  12   5       11.88       16.89      3.22 o 
  -5  12   5       33.94       41.99      3.63 o 
  -4  12   5       64.31       74.53      4.28 o 
  -3  12   5       25.32       24.57      2.65 o 
  -2  12   5        4.03       -0.15      1.71 o 
  -1  12   5       59.61       56.77      5.20 o 
   0  12   5      312.34      312.13     11.05 o 
   1  12   5       60.22       60.77      5.15 o 
   2  12   5        4.18        1.91      3.03 o 
   3  12   5       26.49       25.44      4.39 o 
   4  12   5       63.88       73.63      6.59 o 
   5  12   5       33.86       34.67      5.51 o 
   6  12   5       12.44       14.51      5.23 o 
  -5  13   5        0.14       -1.98      3.10 o 
  -4  13   5        9.08        8.54      5.13 o 
  -3  13   5       11.37       13.97      2.38 o 
  -2  13   5      112.52      121.63      4.37 o 
  -1  13   5        0.63        2.98      2.86 o 
   0  13   5        8.04       10.09      3.15 o 
   1  13   5        0.59       -2.86      2.86 o 
   2  13   5      111.74      119.42      7.49 o 
   3  13   5       11.25       11.48      4.10 o 
   4  13   5        9.59        8.04      4.01 o 
   5  13   5        0.15       -3.91      3.91 o 
  -2  14   5        3.55        5.97      3.10 o 
  -1  14   5        6.10        5.58      2.93 o 
   0  14   5       54.87       62.59      5.44 o 
   1  14   5        5.71        4.06      3.34 o 
   2  14   5        3.66        4.15      3.39 o 
   0   0   6      757.16      652.68      9.39 o 
   1   0   6       53.13       50.54      1.36 o 
   2   0   6      712.69      726.26      8.16 o 
   3   0   6     1148.15     1218.91     14.55 o 
   4   0   6      335.25      342.77      6.44 o 
   5   0   6      338.18      369.85      6.18 o 
   6   0   6      377.05      366.27      7.70 o 
   7   0   6       34.13       31.68      2.40 o 
   8   0   6       14.81       16.97      2.26 o 
   9   0   6       14.47       22.26      2.50 o 
  10   0   6       17.36       17.67      3.06 o 
  11   0   6        0.01       -3.75      4.72 o 
 -11   1   6        0.05        1.26      5.13 o 
 -10   1   6       34.95       34.99      3.98 o 
  -9   1   6       17.21       18.04      2.40 o 
  -8   1   6       58.39       51.60      3.01 o 
  -7   1   6       33.72       34.39      2.65 o 
  -6   1   6      229.08      229.52      4.98 o 
  -5   1   6      282.87      276.90      5.22 o 
  -4   1   6      279.36      263.55      5.42 o 
  -3   1   6      216.37      241.87      4.82 o 
  -2   1   6      420.51      387.08      4.92 o 
  -1   1   6     1266.01     1334.52     12.51 o 
   0   1   6      830.05      889.85      8.67 o 
   1   1   6     1286.83     1337.34     12.53 o 
   2   1   6      413.63      378.31      5.47 o 
   3   1   6      224.03      244.15      4.19 o 
   4   1   6      277.48      261.86      4.65 o 
   5   1   6      286.50      280.47      5.21 o 
   6   1   6      227.03      230.97      5.00 o 
   7   1   6       32.55       32.60      2.42 o 
   8   1   6       56.68       51.13      4.49 o 
   9   1   6       16.89       19.77      2.43 o 
  10   1   6       34.94       35.09      3.57 o 
  11   1   6        0.04       -4.51      4.51 o 
 -11   2   6       12.38        8.31      3.75 o 
 -10   2   6       13.55       16.77      3.42 o 
  -9   2   6       31.97       32.85      5.11 o 
  -8   2   6       34.88       35.45      2.75 o 
  -7   2   6      711.36      673.34     10.29 o 
  -6   2   6      210.84      214.49      4.77 o 
  -5   2   6      477.44      476.98      7.38 o 
  -4   2   6       37.75       42.50      2.65 o 
  -3   2   6     1565.79     1589.62     18.41 o 
  -2   2   6       64.52       63.50      2.00 o 
  -1   2   6      239.22      235.65      3.33 o 
   0   2   6      443.67      504.46      5.89 o 
   1   2   6      238.61      234.44      3.26 o 
   2   2   6       61.44       58.46      1.60 o 
   3   2   6     1584.38     1583.42     18.40 o 
   4   2   6       40.47       42.65      2.65 o 
   5   2   6      480.35      478.59      7.33 o 
   6   2   6      211.30      207.90      5.45 o 
   7   2   6      704.83      663.89     18.55 o 
   8   2   6       35.00       41.71      3.16 o 
   9   2   6       32.46       33.75      2.90 o 
  10   2   6       13.76       15.04      3.87 o 
  11   2   6       11.32       10.43      4.03 o 
 -11   3   6        3.41        1.92      2.86 o 
 -10   3   6       17.20       26.99      3.50 o 
  -9   3   6       75.99       72.78      4.27 o 
  -8   3   6       17.11       15.00      2.61 o 
  -7   3   6       49.05       51.69      2.89 o 
  -6   3   6      735.76      769.36     10.83 o 
  -5   3   6      691.07      704.02      9.81 o 
  -4   3   6      351.21      332.18      6.21 o 
  -3   3   6       24.67       30.38      1.55 o 
  -2   3   6      469.32      461.90      7.55 o 
  -1   3   6     6849.41     7059.52     83.92 o 
   0   3   6      289.85      357.11      5.08 o 
   1   3   6     6893.31     7058.69     66.96 o 
   2   3   6      469.74      464.03      5.51 o 
   3   3   6       26.09       32.68      1.42 o 
   4   3   6      348.40      332.64      6.26 o 
   5   3   6      693.99      704.85     13.00 o 
   6   3   6      741.59      749.66     10.76 o 
   7   3   6       49.04       41.81      3.17 o 
   8   3   6       18.28       15.44      2.91 o 
   9   3   6       73.76       79.15      7.64 o 
  10   3   6       17.83       11.28      4.28 o 
  11   3   6        3.54        0.43      3.58 o 
 -11   4   6        7.60        3.56      3.81 o 
 -10   4   6       22.03       30.16      4.15 o 
  -9   4   6       39.12       37.35      3.44 o 
  -8   4   6        0.81        1.90      2.19 o 
  -7   4   6      219.33      224.53      6.20 o 
  -6   4   6       54.52       54.22      2.66 o 
  -5   4   6       19.62       21.32      1.75 o 
  -4   4   6      528.93      534.05      9.96 o 
  -3   4   6     1191.86     1223.88     14.63 o 
  -2   4   6        3.31        4.00      0.98 o 
  -1   4   6      532.56      556.69      6.32 o 
   0   4   6     1866.24     1870.21     18.68 o 
   1   4   6      544.61      557.08      8.30 o 
   2   4   6        3.88        2.78      0.94 o 
   3   4   6     1199.58     1229.89     14.31 o 
   4   4   6      539.08      546.77      7.31 o 
   5   4   6       21.25       23.28      1.75 o 
   6   4   6       52.88       53.35      3.05 o 
   7   4   6      218.32      229.80      6.21 o 
   8   4   6        0.53        0.81      3.79 o 
   9   4   6       38.69       45.69      6.42 o 
  10   4   6       20.81       16.37      6.20 o 
  11   4   6        7.09        5.85      3.85 o 
 -11   5   6        0.93       -2.49      2.83 o 
 -10   5   6        0.86       -0.26      2.55 o 
  -9   5   6        2.41        2.55      2.49 o 
  -8   5   6       58.42       59.75      3.71 o 
  -7   5   6       77.62       82.05      4.03 o 
  -6   5   6       77.25       75.29      3.77 o 
  -5   5   6       71.89       70.16      2.74 o 
  -4   5   6      150.90      146.79      3.06 o 
  -3   5   6      240.51      244.04      4.54 o 
  -2   5   6      735.43      740.94      9.25 o 
  -1   5   6       28.91       38.15      1.16 o 
   0   5   6      247.05      246.87      3.38 o 
   1   5   6       27.75       37.18      1.47 o 
   2   5   6      741.12      740.30     13.11 o 
   3   5   6      247.75      252.52      5.61 o 
   4   5   6      156.79      155.18      3.44 o 
   5   5   6       71.29       72.42      1.72 o 
   6   5   6       79.68       81.56      2.98 o 
   7   5   6       79.79       76.00      6.97 o 
   8   5   6       60.58       76.57      7.35 o 
   9   5   6        2.40        1.19      4.63 o 
  10   5   6        0.92       -4.80      4.80 o 
  11   5   6        0.88       -3.79      5.23 o 
 -10   6   6       19.13       25.14      3.38 o 
  -9   6   6       16.08       13.78      2.83 o 
  -8   6   6       12.93       10.72      2.49 o 
  -7   6   6       54.84       51.73      3.26 o 
  -6   6   6      135.26      128.09      4.63 o 
  -5   6   6      286.27      259.93      6.19 o 
  -4   6   6      414.67      429.11      6.95 o 
  -3   6   6       18.59       14.43      1.45 o 
  -2   6   6       75.26       66.30      4.16 o 
  -1   6   6      115.27       99.73      3.43 o 
   0   6   6      651.93      613.57      8.94 o 
   1   6   6      117.18      102.71      3.29 o 
   2   6   6       76.65       69.69      2.86 o 
   3   6   6       17.18       15.58      2.95 o 
   4   6   6      407.43      409.80      7.33 o 
   5   6   6      287.86      276.17     10.11 o 
   6   6   6      137.57      142.14      8.78 o 
   7   6   6       56.06       52.78      6.16 o 
   8   6   6       12.24       15.70      4.87 o 
   9   6   6       16.74       18.35      5.51 o 
  10   6   6       19.69       16.01      6.04 o 
 -10   7   6        1.83        1.32      2.70 o 
  -9   7   6       27.35       27.16      3.31 o 
  -8   7   6       17.89       15.63      2.78 o 
  -7   7   6       13.44       10.80      2.29 o 
  -6   7   6      187.71      170.49      5.22 o 
  -5   7   6        1.38        0.40      1.76 o 
  -4   7   6      901.57      841.51     13.25 o 
  -3   7   6      140.83      141.41      3.43 o 
  -2   7   6      178.15      175.13      4.44 o 
  -1   7   6      325.25      342.40      4.98 o 
   0   7   6      126.65      105.02      2.74 o 
   1   7   6      324.04      348.36     10.46 o 
   2   7   6      180.35      180.55      4.60 o 
   3   7   6      146.15      142.20      4.34 o 
   4   7   6      905.20      859.24     15.66 o 
   5   7   6        2.13       -1.86      3.13 o 
   6   7   6      185.62      185.35      9.97 o 
   7   7   6       13.86       14.70      4.63 o 
   8   7   6       18.33       13.77      5.39 o 
   9   7   6       26.99       25.01      6.37 o 
  10   7   6        1.76        2.08      5.30 o 
  -9   8   6        5.37        5.50      3.35 o 
  -8   8   6       11.87        9.98      2.52 o 
  -7   8   6       57.79       58.11      3.59 o 
  -6   8   6       53.56       48.57      4.56 o 
  -5   8   6       38.72       39.06      2.71 o 
  -4   8   6        3.58        2.02      1.56 o 
  -3   8   6        7.83        5.61      2.14 o 
  -2   8   6      207.23      199.58      3.97 o 
  -1   8   6      393.80      397.50      8.20 o 
   0   8   6       93.13      103.63      3.53 o 
   1   8   6      405.18      387.79      7.77 o 
   2   8   6      207.22      199.74      4.89 o 
   3   8   6        8.36        9.69      1.65 o 
   4   8   6        3.93        0.64      3.20 o 
   5   8   6       39.55       29.68      4.89 o 
   6   8   6       52.93       53.69      5.89 o 
   7   8   6       57.65       51.42      6.32 o 
   8   8   6       12.13       11.05      5.25 o 
   9   8   6        5.34        5.97      5.49 o 
  -9   9   6        8.36        1.60      3.37 o 
  -8   9   6       27.63       26.27      3.90 o 
  -7   9   6        5.56        4.42      2.18 o 
  -6   9   6        3.41        3.44      1.95 o 
  -5   9   6        3.75        3.80      1.98 o 
  -4   9   6      100.79       89.20      4.37 o 
  -3   9   6        4.09        2.38      1.59 o 
  -2   9   6      103.23      114.58      5.56 o 
  -1   9   6       60.73       57.41      2.46 o 
   0   9   6     1020.96      986.16     16.86 o 
   1   9   6       64.62       68.59      3.27 o 
   2   9   6      104.63      113.47      3.43 o 
   3   9   6        3.85        3.30      1.75 o 
   4   9   6       99.94      107.42      7.06 o 
   5   9   6        3.01        8.26      3.58 o 
   6   9   6        3.47        5.97      3.89 o 
   7   9   6        5.29        6.20      4.29 o 
   8   9   6       27.52       28.80      6.28 o 
   9   9   6        8.17        7.99      5.82 o 
  -8  10   6       14.78       20.83      3.87 o 
  -7  10   6       30.00       36.76      4.01 o 
  -6  10   6       42.13       46.10      4.13 o 
  -5  10   6       14.69       11.97      2.19 o 
  -4  10   6      114.05      128.20      4.35 o 
  -3  10   6       42.93       34.51      3.13 o 
  -2  10   6      107.45      102.78      5.87 o 
  -1  10   6       12.00        9.03      1.87 o 
   0  10   6      183.37      191.69      4.88 o 
   1  10   6       11.17       12.57      3.36 o 
   2  10   6      105.99      107.99      6.61 o 
   3  10   6       44.13       34.05      4.51 o 
   4  10   6      113.64      142.40      8.28 o 
   5  10   6       13.82       11.45      3.89 o 
   6  10   6       41.53       29.99      5.37 o 
   7  10   6       29.52       26.32      5.87 o 
   8  10   6       15.28       31.74      6.44 o 
  -7  11   6        0.41        0.32      3.00 o 
  -6  11   6       11.10        8.32      5.13 o 
  -5  11   6       13.21       10.69      2.67 o 
  -4  11   6       27.26       28.51      4.58 o 
  -3  11   6       11.87       12.55      2.49 o 
  -2  11   6       74.16       81.90      6.54 o 
  -1  11   6      183.61      185.71      5.16 o 
   0  11   6       56.63       51.90      2.47 o 
   1  11   6      184.52      188.12      8.66 o 
   2  11   6       76.94       85.02      6.42 o 
   3  11   6       11.26       10.26      3.70 o 
   4  11   6       26.51       19.66      4.49 o 
   5  11   6       13.43       16.20      4.70 o 
   6  11   6       11.51        9.33      4.61 o 
   7  11   6        0.31       -3.48      4.25 o 
  -6  12   6        6.60        6.23      3.46 o 
  -5  12   6       10.95       15.86      3.00 o 
  -4  12   6       38.93       45.38      6.53 o 
  -3  12   6       88.98       92.61      4.37 o 
  -2  12   6        2.24        0.83      1.81 o 
  -1  12   6      128.89      131.83      7.92 o 
   0  12   6        6.92        9.02      3.41 o 
   1  12   6      129.75      140.23      7.73 o 
   2  12   6        2.52        3.05      3.29 o 
   3  12   6       91.51       94.16      7.30 o 
   4  12   6       39.84       36.96      5.56 o 
   5  12   6       10.44       15.46      4.92 o 
   6  12   6        6.15        9.23      5.06 o 
  -4  13   6        0.13        1.18      2.26 o 
  -3  13   6       25.06       29.76      2.97 o 
  -2  13   6        1.61        6.45      1.97 o 
  -1  13   6       50.15       49.65      4.77 o 
   0  13   6       13.59       13.36      3.56 o 
   1  13   6       50.55       51.11      5.37 o 
   2  13   6        1.65        3.82      3.44 o 
   3  13   6       24.64       35.70      5.13 o 
   4  13   6        0.09        3.03      3.89 o 
  -1  14   6       36.82       39.28      4.58 o 
   0  14   6        0.18        0.41      2.89 o 
   1  14   6       37.22       40.90      4.92 o 
   1   0   7      698.82      815.69      8.23 o 
   2   0   7     1801.17     1779.43     20.34 o 
   3   0   7      187.06      226.55      4.82 o 
   4   0   7      156.63      179.92      4.46 o 
   5   0   7      255.17      238.74      5.60 o 
   6   0   7      284.64      299.93      5.87 o 
   7   0   7      228.94      215.12      5.21 o 
   8   0   7        1.45       -2.04      2.04 o 
   9   0   7        0.17        0.35      1.90 o 
  10   0   7       16.11       17.59      3.20 o 
  11   0   7        0.84       -0.12      4.58 o 
 -11   1   7        6.37        7.57      3.17 o 
 -10   1   7        0.33       -2.50      2.50 o 
  -9   1   7       11.07       14.11      2.78 o 
  -8   1   7       36.08       34.11      2.71 o 
  -7   1   7       98.63       98.92      3.72 o 
  -6   1   7      188.42      186.17      4.47 o 
  -5   1   7       37.87       36.51      2.05 o 
  -4   1   7      239.49      234.24      5.59 o 
  -3   1   7        9.43        7.51      1.34 o 
  -2   1   7      299.56      316.62      7.62 o 
  -1   1   7       14.33       18.78      1.03 o 
   0   1   7        3.85        0.42      0.66 o 
   1   1   7       13.10       19.18      1.29 o 
   2   1   7      293.91      309.55      4.89 o 
   3   1   7        7.83        3.88      1.02 o 
   4   1   7      238.57      232.63      4.45 o 
   5   1   7       39.39       31.41      2.29 o 
   6   1   7      181.70      173.74      4.48 o 
   7   1   7      101.47       99.52      3.70 o 
   8   1   7       36.89       31.51      2.63 o 
   9   1   7       10.20        8.07      2.23 o 
  10   1   7        0.46       -1.83      2.10 o 
  11   1   7        6.86        6.11      5.30 o 
 -11   2   7        1.13       -0.16      2.94 o 
 -10   2   7       12.48       16.27      4.27 o 
  -9   2   7       69.65       72.73      4.40 o 
  -8   2   7       92.58       80.82      3.54 o 
  -7   2   7      247.50      226.99      6.99 o 
  -6   2   7      142.74      136.53      3.96 o 
  -5   2   7       34.88       33.48      2.05 o 
  -4   2   7       22.21       25.06      1.89 o 
  -3   2   7       10.10        9.45      1.16 o 
  -2   2   7      636.44      637.82      8.44 o 
  -1   2   7      744.26      787.46     13.29 o 
   0   2   7      381.95      389.14      4.97 o 
   1   2   7      765.87      804.29      8.87 o 
   2   2   7      645.42      645.54      8.40 o 
   3   2   7       11.53       12.79      1.22 o 
   4   2   7       19.60       18.35      1.51 o 
   5   2   7       33.33       31.11      1.99 o 
   6   2   7      140.42      132.48      3.92 o 
   7   2   7      249.70      229.20      5.46 o 
   8   2   7       89.90       77.26      6.25 o 
   9   2   7       70.52       75.64      4.91 o 
  10   2   7       11.73       16.88      3.85 o 
  11   2   7        1.21       -2.93      4.87 o 
 -11   3   7        0.63        0.25      2.89 o 
 -10   3   7       51.30       39.51      3.90 o 
  -9   3   7       41.93       36.30      3.48 o 
  -8   3   7       30.61       27.43      2.91 o 
  -7   3   7      210.69      224.90      6.88 o 
  -6   3   7      457.00      448.48      7.52 o 
  -5   3   7      180.91      178.77      4.14 o 
  -4   3   7      360.89      357.21      6.72 o 
  -3   3   7     1024.87     1058.82     12.96 o 
  -2   3   7       42.76       48.30      1.93 o 
  -1   3   7      478.31      519.62      9.12 o 
   0   3   7     1291.32     1487.46     15.30 o 
   1   3   7      492.50      538.84      6.41 o 
   2   3   7       42.00       44.53      1.50 o 
   3   3   7     1051.73     1038.07     12.93 o 
   4   3   7      367.83      358.03      5.89 o 
   5   3   7      184.54      178.33      3.69 o 
   6   3   7      454.04      428.01      8.60 o 
   7   3   7      210.75      217.77      5.40 o 
   8   3   7       30.15       29.97      2.60 o 
   9   3   7       41.79       44.55      4.68 o 
  10   3   7       50.72       48.90      5.27 o 
  11   3   7        0.83        1.59      3.65 o 
 -11   4   7        9.32       10.85      3.31 o 
 -10   4   7        7.52        5.44      2.81 o 
  -9   4   7       26.45       30.93      3.41 o 
  -8   4   7      204.06      199.95     10.99 o 
  -7   4   7      299.29      287.58      7.27 o 
  -6   4   7      102.68      115.63      3.74 o 
  -5   4   7      256.64      251.75      4.95 o 
  -4   4   7       51.51       51.72      2.76 o 
  -3   4   7      286.84      254.86     10.67 o 
  -2   4   7      246.87      244.31      5.07 o 
  -1   4   7       93.07      113.37      2.17 o 
   0   4   7       45.93       46.88      1.92 o 
   1   4   7       89.87      110.46      3.89 o 
   2   4   7      241.16      235.38      3.40 o 
   3   4   7      294.52      282.20      3.90 o 
   4   4   7       50.15       47.67      1.84 o 
   5   4   7      254.08      245.17      4.92 o 
   6   4   7      103.37      107.16      4.26 o 
   7   4   7      297.12      304.19      7.28 o 
   8   4   7      202.73      205.59     11.19 o 
   9   4   7       27.35       29.01      6.04 o 
  10   4   7        8.00        6.17      3.84 o 
  11   4   7        8.82       13.63      4.35 o 
 -10   5   7       42.92       48.27      4.13 o 
  -9   5   7       15.55       16.59      3.00 o 
  -8   5   7       80.61       75.58      4.08 o 
  -7   5   7       47.34       49.87      4.59 o 
  -6   5   7      333.22      346.23      7.70 o 
  -5   5   7      476.44      499.48      7.74 o 
  -4   5   7      870.13      860.91     10.05 o 
  -3   5   7      224.38      220.53      4.05 o 
  -2   5   7       17.17       16.05      1.18 o 
  -1   5   7      420.77      435.66      5.35 o 
   0   5   7       13.57       11.82      0.89 o 
   1   5   7      433.02      452.50      6.11 o 
   2   5   7       17.94       16.02      1.67 o 
   3   5   7      222.18      204.61      4.57 o 
   4   5   7      857.97      838.25     16.23 o 
   5   5   7      483.18      503.45      9.13 o 
   6   5   7      334.09      345.24      7.50 o 
   7   5   7       48.12       51.35      6.06 o 
   8   5   7       82.55       79.05      7.52 o 
   9   5   7       15.83       21.26      5.68 o 
  10   5   7       43.41       47.08      7.83 o 
 -10   6   7       22.13       13.94      3.25 o 
  -9   6   7       26.33       21.69      3.27 o 
  -8   6   7       65.10       64.94      4.05 o 
  -7   6   7       23.95       26.72      3.53 o 
  -6   6   7      143.48      143.72      4.90 o 
  -5   6   7       24.00       27.18      3.93 o 
  -4   6   7      277.56      281.29      4.99 o 
  -3   6   7      274.96      270.80      5.83 o 
  -2   6   7      429.78      366.93      6.89 o 
  -1   6   7       72.92       70.90      2.09 o 
   0   6   7      988.84     1011.54     11.85 o 
   1   6   7       75.44       74.84      2.05 o 
   2   6   7      422.48      380.27      8.58 o 
   3   6   7      278.85      278.10      9.04 o 
   4   6   7      282.70      279.90      6.49 o 
   5   6   7       23.18       25.58      2.94 o 
   6   6   7      139.34      137.61      9.04 o 
   7   6   7       24.58       33.55      5.70 o 
   8   6   7       66.55       81.25      7.73 o 
   9   6   7       26.77       25.63      6.42 o 
  10   6   7       21.98       15.53      6.20 o 
 -10   7   7        7.22        2.95      2.99 o 
  -9   7   7        9.21        9.40      2.93 o 
  -8   7   7       98.37       93.72      4.66 o 
  -7   7   7       64.19       58.92      3.60 o 
  -6   7   7       22.05       22.93      2.65 o 
  -5   7   7      126.53      129.63      4.49 o 
  -4   7   7      255.08      247.27      5.91 o 
  -3   7   7      282.33      266.68      7.41 o 
  -2   7   7       80.62       84.13      3.27 o 
  -1   7   7      540.26      535.58      7.19 o 
   0   7   7       29.86       35.00      2.07 o 
   1   7   7      545.40      524.80      8.31 o 
   2   7   7       82.61       87.33      3.37 o 
   3   7   7      280.61      262.22      6.53 o 
   4   7   7      248.61      235.63     10.28 o 
   5   7   7      128.14      137.58      8.16 o 
   6   7   7       22.43       23.81      4.75 o 
   7   7   7       65.03       52.59      6.42 o 
   8   7   7       98.03      102.27      8.80 o 
   9   7   7        9.43       23.60      6.37 o 
  10   7   7        7.40        5.58      5.49 o 
  -9   8   7       39.62       41.50      3.83 o 
  -8   8   7        0.66       -0.64      2.32 o 
  -7   8   7       10.18        8.83      2.39 o 
  -6   8   7       37.96       42.86      3.33 o 
  -5   8   7       43.06       40.70      2.81 o 
  -4   8   7      106.11      104.07      3.89 o 
  -3   8   7      276.52      264.32      5.88 o 
  -2   8   7       28.20       29.03      2.92 o 
  -1   8   7      144.40      138.44      4.55 o 
   0   8   7      226.70      238.11      4.69 o 
   1   8   7      139.91      136.40      4.20 o 
   2   8   7       27.68       24.91      1.99 o 
   3   8   7      274.91      258.67      6.46 o 
   4   8   7      108.65      119.50      7.61 o 
   5   8   7       39.48       32.90      5.06 o 
   6   8   7       37.34       43.24      5.56 o 
   7   8   7        9.95        9.00      4.41 o 
   8   8   7        0.56        1.19      4.65 o 
   9   8   7       40.11       37.01      6.75 o 
  -8   9   7        3.88        3.13      3.16 o 
  -7   9   7       17.63       16.81      2.77 o 
  -6   9   7       29.18       26.56      2.73 o 
  -5   9   7       60.21       56.63      3.22 o 
  -4   9   7      176.83      175.12      5.10 o 
  -3   9   7      184.44      170.08      7.38 o 
  -2   9   7       51.74       52.33      3.27 o 
  -1   9   7      435.93      413.34     13.12 o 
   0   9   7      148.82      146.04      4.55 o 
   1   9   7      430.42      393.75      8.17 o 
   2   9   7       53.86       59.09      2.87 o 
   3   9   7      182.56      170.70      8.66 o 
   4   9   7      176.51      166.74      9.14 o 
   5   9   7       58.95       50.49      5.82 o 
   6   9   7       28.31       18.99      4.87 o 
   7   9   7       18.43       12.12      5.18 o 
   8   9   7        3.48        2.24      5.01 o 
  -8  10   7       23.54       29.42      4.24 o 
  -7  10   7        8.66        8.97      4.21 o 
  -6  10   7        0.59       -1.90      1.90 o 
  -5  10   7        8.14       10.26      2.58 o 
  -4  10   7        3.02        0.90      1.77 o 
  -3  10   7       40.41       39.21      4.38 o 
  -2  10   7       98.37       92.41      4.07 o 
  -1  10   7      155.20      155.71      4.84 o 
   0  10   7        1.51       -1.50      1.50 o 
   1  10   7      157.40      159.10      7.95 o 
   2  10   7       97.67       90.27      6.66 o 
   3  10   7       39.38       30.88      4.72 o 
   4  10   7        2.89       -0.48      3.32 o 
   5  10   7        7.69        9.59      4.13 o 
   6  10   7        0.86        2.00      4.10 o 
   7  10   7        8.37       15.89      5.58 o 
   8  10   7       24.19       23.69      6.32 o 
  -7  11   7        0.13        0.68      3.75 o 
  -6  11   7        5.94        6.35      2.80 o 
  -5  11   7       13.60       14.75      2.36 o 
  -4  11   7       20.38       16.31      2.74 o 
  -3  11   7        2.11        2.47      2.11 o 
  -2  11   7        3.32        2.41      1.96 o 
  -1  11   7       19.78       17.59      2.18 o 
   0  11   7      111.36      107.58      3.71 o 
   1  11   7       18.70       15.18      3.72 o 
   2  11   7        3.01        2.15      3.08 o 
   3  11   7        2.35       -1.36      3.05 o 
   4  11   7       20.97       14.10      4.56 o 
   5  11   7       13.02       21.43      4.96 o 
   6  11   7        5.30        4.34      4.56 o 
   7  11   7        0.10       -3.75      4.51 o 
  -6  12   7       15.20       12.29      4.80 o 
  -5  12   7        3.21        4.20      2.83 o 
  -4  12   7       26.02       25.22      3.14 o 
  -3  12   7       14.93       15.37      2.60 o 
  -2  12   7       13.24       13.45      2.35 o 
  -1  12   7       21.03       24.52      2.40 o 
   0  12   7       14.28       16.97      3.75 o 
   1  12   7       22.13       24.65      4.39 o 
   2  12   7       14.00       17.66      4.13 o 
   3  12   7       14.19       18.61      4.58 o 
   4  12   7       26.27       25.15      5.20 o 
   5  12   7        3.01       -3.87      4.06 o 
   6  12   7       16.01       25.10      5.99 o 
  -4  13   7        7.29        4.82      5.07 o 
  -3  13   7       24.05       31.46      3.11 o 
  -2  13   7        6.86        2.74      2.59 o 
  -1  13   7        8.72       12.38      3.63 o 
   0  13   7        0.03        1.43      3.20 o 
   1  13   7        8.47        9.97      3.89 o 
   2  13   7        6.95        6.30      3.79 o 
   3  13   7       24.42       24.24      4.99 o 
   4  13   7        7.56        6.47      4.46 o 
   0  14   7       39.53       42.23      5.11 o 
   0   0   8      325.44      372.40      6.45 o 
   1   0   8      251.70      240.66      3.74 o 
   2   0   8      715.18      696.52     10.67 o 
   3   0   8      143.35      134.21      3.76 o 
   4   0   8      105.46      120.31      3.79 o 
   5   0   8      605.10      578.33     10.27 o 
   6   0   8       36.74       29.44      2.24 o 
   7   0   8       60.03       53.28      2.94 o 
   8   0   8        0.50        0.71      1.85 o 
   9   0   8       57.81       61.86      3.53 o 
  10   0   8       12.78       15.21      3.39 o 
  11   0   8       13.76       10.49      4.07 o 
 -11   1   8       26.14       26.94      3.87 o 
 -10   1   8       24.74       25.72      3.73 o 
  -9   1   8        3.67        0.74      2.81 o 
  -8   1   8       16.00       13.42      2.24 o 
  -7   1   8      100.37       97.36      4.16 o 
  -6   1   8      455.58      452.93      7.72 o 
  -5   1   8       35.36       33.64      2.78 o 
  -4   1   8      417.49      421.61      7.75 o 
  -3   1   8      374.04      340.93      7.77 o 
  -2   1   8      961.61     1044.96     14.83 o 
  -1   1   8        2.85        1.77      0.76 o 
   0   1   8     1054.69     1045.06     11.33 o 
   1   1   8        3.34        1.69      0.76 o 
   2   1   8      958.25     1030.12     12.74 o 
   3   1   8      387.84      365.99      5.77 o 
   4   1   8      421.70      418.58      7.83 o 
   5   1   8       36.47       33.11      3.52 o 
   6   1   8      460.05      446.68      7.71 o 
   7   1   8      100.60      101.30      4.63 o 
   8   1   8       14.92       14.64      2.49 o 
   9   1   8        3.73        3.84      2.12 o 
  10   1   8       24.32       21.73      3.41 o 
  11   1   8       25.88       34.43      7.28 o 
 -11   2   8       11.79       14.61      3.50 o 
 -10   2   8        4.96       10.73      3.05 o 
  -9   2   8       29.26       31.86      3.40 o 
  -8   2   8      149.66      150.25      5.59 o 
  -7   2   8       92.47       85.00      3.57 o 
  -6   2   8      480.55      476.07      7.96 o 
  -5   2   8      136.67      125.39      4.04 o 
  -4   2   8      189.13      192.84      4.71 o 
  -3   2   8      207.02      211.00      4.78 o 
  -2   2   8      841.58      815.09     15.53 o 
  -1   2   8      514.07      570.29      6.90 o 
   0   2   8       15.23       18.46      1.14 o 
   1   2   8      520.79      574.96      6.95 o 
   2   2   8      847.92      801.43     10.34 o 
   3   2   8      207.15      210.66      4.11 o 
   4   2   8      189.20      190.18      4.11 o 
   5   2   8      134.87      128.61      4.25 o 
   6   2   8      477.26      462.85      7.99 o 
   7   2   8       92.33       85.19      3.60 o 
   8   2   8      146.62      141.81      4.64 o 
   9   2   8       30.11       33.06      2.95 o 
  10   2   8        4.97        3.60      2.74 o 
  11   2   8       12.09        6.32      5.92 o 
 -11   3   8        3.02       -2.91      2.91 o 
 -10   3   8       55.48       54.46      4.30 o 
  -9   3   8        8.52        7.84      2.76 o 
  -8   3   8       21.49       18.83      2.85 o 
  -7   3   8       53.10       47.58      3.39 o 
  -6   3   8      612.19      594.11      9.26 o 
  -5   3   8       10.79        5.38      1.68 o 
  -4   3   8      206.12      189.93      4.68 o 
  -3   3   8      264.08      248.99      4.61 o 
  -2   3   8     1543.69     1706.73     22.59 o 
  -1   3   8       90.33      102.84      3.53 o 
   0   3   8     1863.39     1849.46     18.87 o 
   1   3   8       91.97      107.29      2.43 o 
   2   3   8     1547.50     1700.80     19.74 o 
   3   3   8      264.65      244.42      4.51 o 
   4   3   8      199.93      183.45      4.54 o 
   5   3   8       10.53        5.79      1.47 o 
   6   3   8      604.15      582.78     11.37 o 
   7   3   8       52.72       55.28      3.05 o 
   8   3   8       22.91       20.02      2.46 o 
   9   3   8        8.50        7.30      2.72 o 
  10   3   8       55.94       47.76      5.28 o 
  11   3   8        3.15       -0.80      3.94 o 
 -10   4   8        5.72        4.72      2.80 o 
  -9   4   8       15.99       16.93      3.01 o 
  -8   4   8       30.18       31.90      3.20 o 
  -7   4   8       33.88       32.70      3.02 o 
  -6   4   8      381.35      363.31      8.05 o 
  -5   4   8      470.94      473.02      7.57 o 
  -4   4   8       52.72       49.48      2.56 o 
  -3   4   8      104.93      109.78      3.71 o 
  -2   4   8       31.55       31.14      2.02 o 
  -1   4   8      191.78      192.62      4.24 o 
   0   4   8      170.71      162.58      4.83 o 
   1   4   8      185.04      190.99      3.57 o 
   2   4   8       33.91       32.48      1.50 o 
   3   4   8      107.85      109.98      2.37 o 
   4   4   8       51.03       52.41      2.71 o 
   5   4   8      468.71      457.97     11.53 o 
   6   4   8      381.98      364.86      6.87 o 
   7   4   8       34.21       34.08      2.61 o 
   8   4   8       30.31       34.30      3.37 o 
   9   4   8       16.00       12.79      3.71 o 
  10   4   8        5.51        7.83      3.89 o 
 -10   5   8        3.55        4.95      2.79 o 
  -9   5   8        4.44       -0.94      2.42 o 
  -8   5   8        7.38        7.64      2.58 o 
  -7   5   8      105.14      101.39      4.66 o 
  -6   5   8       72.90       71.68      3.69 o 
  -5   5   8       18.35       17.66      2.82 o 
  -4   5   8      102.64      109.31      3.18 o 
  -3   5   8     1072.26     1078.10     19.58 o 
  -2   5   8      215.47      223.94      4.06 o 
  -1   5   8      508.60      535.67      7.63 o 
   0   5   8      553.40      587.77      7.03 o 
   1   5   8      514.75      553.14      7.38 o 
   2   5   8      214.30      203.00      7.82 o 
   3   5   8     1062.90     1049.46     16.01 o 
   4   5   8      101.35       97.31      3.13 o 
   5   5   8       17.77       23.34      2.34 o 
   6   5   8       72.02       70.09      3.74 o 
   7   5   8      103.84      103.50      5.71 o 
   8   5   8        7.46       -2.10      4.06 o 
   9   5   8        4.23        2.95      3.37 o 
  10   5   8        3.65        0.14      3.70 o 
 -10   6   8        1.16        2.12      2.93 o 
  -9   6   8       56.70       63.62      4.33 o 
  -8   6   8       80.75       81.99      4.39 o 
  -7   6   8       25.62       25.04      5.42 o 
  -6   6   8       21.96       17.31      2.45 o 
  -5   6   8      566.52      549.40     10.17 o 
  -4   6   8      181.26      161.73      4.89 o 
  -3   6   8      169.54      153.81      3.63 o 
  -2   6   8      235.09      231.63      5.60 o 
  -1   6   8      794.95      803.15      8.86 o 
   0   6   8       53.39       55.44      1.79 o 
   1   6   8      781.06      789.92     10.01 o 
   2   6   8      237.07      236.29      4.84 o 
   3   6   8      166.90      145.80      4.08 o 
   4   6   8      181.29      171.96      5.85 o 
   5   6   8      555.30      535.31     13.60 o 
   6   6   8       20.64       14.91      4.41 o 
   7   6   8       25.55       17.32      5.18 o 
   8   6   8       80.61       81.94      8.26 o 
   9   6   8       58.66       67.88      7.92 o 
  10   6   8        1.22        1.89      3.91 o 
  -9   7   8        3.49        6.06      3.45 o 
  -8   7   8       17.53       16.37      2.94 o 
  -7   7   8       50.72       57.85      3.62 o 
  -6   7   8        8.89       10.48      2.21 o 
  -5   7   8        8.42        9.00      2.05 o 
  -4   7   8      215.23      206.33      5.42 o 
  -3   7   8      329.70      332.33      8.67 o 
  -2   7   8       36.20       37.02      2.31 o 
  -1   7   8       37.70       39.28      2.52 o 
   0   7   8     3096.34     3123.29     39.73 o 
   1   7   8       38.77       43.54      2.24 o 
   2   7   8       37.08       39.67      2.13 o 
   3   7   8      322.01      325.88      7.76 o 
   4   7   8      211.00      174.16      9.16 o 
   5   7   8        8.56        7.37      4.01 o 
   6   7   8        9.34       12.43      4.29 o 
   7   7   8       51.56       55.45      6.63 o 
   8   7   8       18.03       19.69      5.82 o 
   9   7   8        3.56        7.40      5.51 o 
  -9   8   8        0.14        2.08      2.61 o 
  -8   8   8       84.74       84.51      4.64 o 
  -7   8   8        0.03        0.41      2.19 o 
  -6   8   8       60.95       64.34      3.63 o 
  -5   8   8       22.17       21.49      2.45 o 
  -4   8   8        1.76        0.10      1.85 o 
  -3   8   8       42.51       43.59      2.72 o 
  -2   8   8      454.64      455.49     10.65 o 
  -1   8   8      165.19      149.66      7.68 o 
   0   8   8        0.48        0.28      1.25 o 
   1   8   8      165.63      169.68      4.05 o 
   2   8   8      446.46      452.58     10.72 o 
   3   8   8       42.05       42.83      4.70 o 
   4   8   8        1.79        4.22      3.22 o 
   5   8   8       22.08       21.79      4.82 o 
   6   8   8       60.06       66.24      6.61 o 
   7   8   8        0.04        1.96      4.53 o 
   8   8   8       86.17       94.85      8.73 o 
   9   8   8        0.13        6.35      5.42 o 
  -8   9   8       14.78       16.33      2.96 o 
  -7   9   8        1.87        1.79      2.63 o 
  -6   9   8       24.72       25.09      2.81 o 
  -5   9   8       15.76       10.93      2.29 o 
  -4   9   8      224.41      205.91      5.58 o 
  -3   9   8       33.69       37.44      3.27 o 
  -2   9   8       28.62       31.69      2.86 o 
  -1   9   8       77.53       84.99      6.06 o 
   0   9   8      387.84      388.93     13.31 o 
   1   9   8       75.02       84.21      4.83 o 
   2   9   8       29.46       33.16      3.01 o 
   3   9   8       34.73       33.98      4.87 o 
   4   9   8      221.30      201.60     10.26 o 
   5   9   8       15.26       16.25      4.51 o 
   6   9   8       25.07       22.86      5.32 o 
   7   9   8        2.12       -1.03      4.01 o 
   8   9   8       15.01       19.28      6.16 o 
  -7  10   8       12.77       11.89      4.46 o 
  -6  10   8        3.71        3.63      2.18 o 
  -5  10   8       18.16       26.28      6.03 o 
  -4  10   8        2.92        4.15      1.95 o 
  -3  10   8       29.68       28.27      2.85 o 
  -2  10   8        6.63        5.05      2.04 o 
  -1  10   8       42.17       46.86      5.27 o 
   0  10   8        4.12        3.48      3.05 o 
   1  10   8       45.11       57.74      5.23 o 
   2  10   8        6.69        7.32      2.40 o 
   3  10   8       28.02       27.46      4.75 o 
   4  10   8        3.12        2.98      3.41 o 
   5  10   8       18.39       12.55      4.68 o 
   6  10   8        3.80        7.02      4.65 o 
   7  10   8       12.95       13.43      5.39 o 
  -6  11   8       13.62       12.45      3.25 o 
  -5  11   8        1.62       -1.04      2.11 o 
  -4  11   8        3.65        3.27      2.44 o 
  -3  11   8       44.18       51.00      3.54 o 
  -2  11   8       16.33       14.06      2.44 o 
  -1  11   8      107.78      103.87      4.22 o 
   0  11   8       25.94       25.64      2.30 o 
   1  11   8      104.12       97.54      6.92 o 
   2  11   8       16.54       12.22      4.01 o 
   3  11   8       45.71       45.12      5.61 o 
   4  11   8        3.34        6.13      4.01 o 
   5  11   8        1.61       -0.98      4.01 o 
   6  11   8       13.52       11.79      5.13 o 
  -5  12   8       29.06       31.61      3.68 o 
  -4  12   8       13.52       12.87      3.13 o 
  -3  12   8        2.91       -0.49      2.25 o 
  -2  12   8       15.62       22.88      2.70 o 
  -1  12   8       37.78       44.85      4.04 o 
   0  12   8       17.37       15.98      1.92 o 
   1  12   8       39.22       30.78      4.92 o 
   2  12   8       15.06       23.29      4.72 o 
   3  12   8        2.71       -1.34      3.56 o 
   4  12   8       13.33       16.77      5.03 o 
   5  12   8       29.60       34.93      5.94 o 
  -3  13   8       12.60        6.52      2.56 o 
  -2  13   8        6.11        2.77      2.22 o 
  -1  13   8        9.11        3.63      3.36 o 
   0  13   8       41.20       51.25      5.46 o 
   1  13   8        9.10        3.22      3.82 o 
   2  13   8        6.33        0.43      3.82 o 
   3  13   8       12.64       15.08      4.80 o 
   1   0   9       22.74       20.84      1.41 o 
   2   0   9     1087.91     1100.11     13.77 o 
   3   0   9       12.99        9.50      1.57 o 
   4   0   9      392.72      401.68      7.73 o 
   5   0   9        9.25        9.47      2.25 o 
   6   0   9      938.03      939.66     13.24 o 
   7   0   9       25.91       33.76      2.58 o 
   8   0   9        2.60        0.23      1.88 o 
   9   0   9        0.22       -0.92      1.96 o 
  10   0   9       39.67       42.00      4.00 o 
  11   0   9       77.44       85.61      9.32 o 
 -11   1   9       11.45       16.22      7.26 o 
 -10   1   9        1.26       -0.58      2.73 o 
  -9   1   9       80.57       86.24      6.59 o 
  -8   1   9       96.20       92.08      5.33 o 
  -7   1   9       69.57       67.84      3.73 o 
  -6   1   9       77.31       71.44      3.19 o 
  -5   1   9      159.81      162.97      4.88 o 
  -4   1   9      401.47      378.15      7.34 o 
  -3   1   9      422.38      426.14      7.80 o 
  -2   1   9     1515.21     1572.45     24.94 o 
  -1   1   9       43.69       42.74      1.87 o 
   0   1   9      620.11      584.41      7.20 o 
   1   1   9       46.43       44.72      1.70 o 
   2   1   9     1513.37     1550.99     18.47 o 
   3   1   9      427.04      430.54      7.85 o 
   4   1   9      399.94      368.88      7.39 o 
   5   1   9      164.40      165.02      4.92 o 
   6   1   9       74.98       75.36      5.72 o 
   7   1   9       72.30       62.74      3.21 o 
   8   1   9       96.97       91.73      4.00 o 
   9   1   9       80.06       89.94      6.57 o 
  10   1   9        1.36       -1.74      3.21 o 
  11   1   9       11.95       20.48      4.51 o 
 -11   2   9       23.49       28.48      4.09 o 
 -10   2   9       82.89       97.59      7.02 o 
  -9   2   9       24.98       23.01      3.26 o 
  -8   2   9       56.86       68.99      4.15 o 
  -7   2   9       94.30       94.22      3.83 o 
  -6   2   9      194.38      186.16      4.88 o 
  -5   2   9      146.32      145.39      4.74 o 
  -4   2   9      198.12      200.24      5.07 o 
  -3   2   9       68.85       64.94      2.88 o 
  -2   2   9     1136.66     1126.57     12.31 o 
  -1   2   9      206.87      198.33      3.54 o 
   0   2   9     1291.88     1432.51     15.18 o 
   1   2   9      206.47      205.03      3.53 o 
   2   2   9     1142.30     1102.11     13.76 o 
   3   2   9       72.15       68.08      2.49 o 
   4   2   9      199.10      201.78      5.14 o 
   5   2   9      153.73      159.28      5.68 o 
   6   2   9      198.73      185.00      4.82 o 
   7   2   9       92.46       85.42      4.54 o 
   8   2   9       58.71       66.77      3.47 o 
   9   2   9       26.00       30.13      4.33 o 
  10   2   9       83.41      104.77      9.05 o 
  11   2   9       22.69       19.26      6.85 o 
 -10   3   9        1.63        4.65      2.90 o 
  -9   3   9       24.62       22.59      3.26 o 
  -8   3   9       66.55       67.48      4.23 o 
  -7   3   9      115.95      116.12      6.36 o 
  -6   3   9      170.37      169.62      5.21 o 
  -5   3   9        1.96       -1.45      1.58 o 
  -4   3   9       52.74       52.10      2.74 o 
  -3   3   9      163.60      179.02      4.56 o 
  -2   3   9      697.04      731.05     11.40 o 
  -1   3   9       36.14       39.98      2.61 o 
   0   3   9        4.67        4.18      0.93 o 
   1   3   9       34.74       36.84      1.99 o 
   2   3   9      703.51      722.22      9.68 o 
   3   3   9      165.46      174.79      3.84 o 
   4   3   9       54.60       51.77      2.33 o 
   5   3   9        1.70       -1.19      1.37 o 
   6   3   9      172.80      167.36      4.74 o 
   7   3   9      120.87      124.74      4.38 o 
   8   3   9       68.11       70.96      3.61 o 
   9   3   9       24.13       27.24      3.51 o 
  10   3   9        1.75       -0.06      3.40 o 
 -10   4   9       19.93       25.04      3.70 o 
  -9   4   9       30.42       31.45      3.66 o 
  -8   4   9      108.01      109.66      5.15 o 
  -7   4   9       65.45       63.98      3.81 o 
  -6   4   9       33.59       33.80      5.49 o 
  -5   4   9        0.48       -2.08      2.34 o 
  -4   4   9      220.94      218.50      5.41 o 
  -3   4   9      344.09      307.48     12.21 o 
  -2   4   9      171.04      178.70      4.64 o 
  -1   4   9      300.94      294.97      5.57 o 
   0   4   9      472.50      512.34      6.51 o 
   1   4   9      297.62      293.26      4.45 o 
   2   4   9      178.83      182.95      3.76 o 
   3   4   9      341.41      323.31      5.49 o 
   4   4   9      222.54      217.60      4.62 o 
   5   4   9        0.84       -1.14      1.92 o 
   6   4   9       36.31       33.37      2.51 o 
   7   4   9       68.19       72.89      3.44 o 
   8   4   9      107.53      104.97      5.19 o 
   9   4   9       31.86       35.52      6.67 o 
  10   4   9       20.45       17.62      6.56 o 
 -10   5   9       36.09       43.47      6.49 o 
  -9   5   9       17.67       22.85      3.31 o 
  -8   5   9       24.90       27.73      3.28 o 
  -7   5   9        1.49       -1.95      1.95 o 
  -6   5   9      116.74      107.07      4.54 o 
  -5   5   9      398.33      387.18      8.25 o 
  -4   5   9       52.91       57.05      2.93 o 
  -3   5   9      110.74       98.55      4.79 o 
  -2   5   9      174.47      189.85      3.91 o 
  -1   5   9       99.90      100.80      2.37 o 
   0   5   9     1071.54     1169.54     12.72 o 
   1   5   9       96.17       95.71      3.13 o 
   2   5   9      173.64      186.64      3.89 o 
   3   5   9      111.34      105.16      4.11 o 
   4   5   9       56.46       57.82      4.05 o 
   5   5   9      397.72      398.10      8.35 o 
   6   5   9      113.46      112.36      3.84 o 
   7   5   9        1.43        0.39      2.60 o 
   8   5   9       26.14       25.17      7.23 o 
   9   5   9       16.83       19.73      4.95 o 
  10   5   9       36.51       45.77      8.49 o 
 -10   6   9        1.05        1.41      3.64 o 
  -9   6   9       28.89       36.61      3.82 o 
  -8   6   9       73.85       85.46      4.57 o 
  -7   6   9       17.51       16.78      2.75 o 
  -6   6   9       90.27       87.12      4.23 o 
  -5   6   9       79.99       69.58      3.97 o 
  -4   6   9      141.02      137.84      5.68 o 
  -3   6   9      145.39      146.18     10.30 o 
  -2   6   9      173.98      176.03      6.87 o 
  -1   6   9      256.04      259.48      5.35 o 
   0   6   9      106.08      107.37      2.50 o 
   1   6   9      256.82      258.65      5.70 o 
   2   6   9      176.20      175.15      3.97 o 
   3   6   9      149.60      150.48      3.87 o 
   4   6   9      136.69      130.86      4.40 o 
   5   6   9       78.22       57.99      4.23 o 
   6   6   9       94.15       98.44      5.57 o 
   7   6   9       18.09       17.58      3.70 o 
   8   6   9       74.66       80.25      5.74 o 
   9   6   9       28.62       34.67      7.29 o 
  10   6   9        0.95        3.68      4.52 o 
  -9   7   9        5.40        7.69      3.42 o 
  -8   7   9       10.78       14.66      2.96 o 
  -7   7   9       57.26       59.02      5.51 o 
  -6   7   9        1.99        3.17      2.14 o 
  -5   7   9       11.36        8.83      2.10 o 
  -4   7   9        0.74        1.98      1.74 o 
  -3   7   9      117.71      110.56      5.10 o 
  -2   7   9        1.85        2.53      2.16 o 
  -1   7   9      423.59      430.74      7.37 o 
   0   7   9      150.37      162.39      7.14 o 
   1   7   9      424.86      427.29      7.52 o 
   2   7   9        2.45        0.35      1.58 o 
   3   7   9      114.59      105.75      9.78 o 
   4   7   9        0.68       -0.20      2.22 o 
   5   7   9       10.74        7.76      3.01 o 
   6   7   9        1.69       -0.40      2.56 o 
   7   7   9       58.48       76.17      5.42 o 
   8   7   9       11.23       15.28      3.89 o 
   9   7   9        5.69        8.48      4.06 o 
  -9   8   9       54.61       66.35      4.63 o 
  -8   8   9        4.04        4.43      2.64 o 
  -7   8   9        2.15        1.04      2.29 o 
  -6   8   9        1.71        4.62      3.77 o 
  -5   8   9       25.53       29.64      2.81 o 
  -4   8   9       14.83       15.02      2.30 o 
  -3   8   9       14.44       10.35      2.57 o 
  -2   8   9       31.59       26.66      3.09 o 
  -1   8   9      107.01      114.77      6.97 o 
   0   8   9       10.10        8.60      1.89 o 
   1   8   9      102.93      106.54      4.69 o 
   2   8   9       30.91       32.51      2.93 o 
   3   8   9       13.53       15.19      2.75 o 
   4   8   9       13.12       12.84      2.79 o 
   5   8   9       23.91       34.77      5.37 o 
   6   8   9        2.04       10.26      4.32 o 
   7   8   9        2.13       -1.50      4.13 o 
   8   8   9        4.18        5.04      3.70 o 
   9   8   9       55.67       70.71     12.15 o 
  -8   9   9        3.74        4.69      2.75 o 
  -7   9   9       56.23       64.50      4.05 o 
  -6   9   9        0.15       -1.45      2.03 o 
  -5   9   9       26.57       25.57      2.74 o 
  -4   9   9       21.35       20.46      2.56 o 
  -3   9   9       78.48       77.45      3.59 o 
  -2   9   9       18.16       14.69      2.78 o 
  -1   9   9        6.00        4.46      3.22 o 
   0   9   9      493.01      502.92     16.39 o 
   1   9   9        6.85        4.98      2.07 o 
   2   9   9       19.81       19.34      3.03 o 
   3   9   9       78.06       80.74      4.70 o 
   4   9   9       20.68       17.01      4.13 o 
   5   9   9       26.25       21.02      5.01 o 
   6   9   9        0.12       -0.50      3.75 o 
   7   9   9       56.87       52.88      6.90 o 
   8   9   9        3.60       -0.36      5.06 o 
  -7  10   9       12.71       13.56      2.81 o 
  -6  10   9       10.58       10.32      2.60 o 
  -5  10   9       33.21       39.65      3.88 o 
  -4  10   9        5.14        4.84      2.15 o 
  -3  10   9       24.37       20.43      2.42 o 
  -2  10   9       21.05       24.39      5.54 o 
  -1  10   9       67.43       64.90      5.77 o 
   0  10   9        6.74        6.80      3.39 o 
   1  10   9       69.82       67.77      5.94 o 
   2  10   9       21.23       26.08      4.53 o 
   3  10   9       24.64       27.11      3.35 o 
   4  10   9        5.73        2.91      2.77 o 
   5  10   9       33.03       35.43      5.82 o 
   6  10   9       10.68       12.31      4.82 o 
   7  10   9       12.40       14.84      5.75 o 
  -6  11   9        5.06        2.60      3.03 o 
  -5  11   9       40.71       46.38      3.46 o 
  -4  11   9       45.96       51.15      3.96 o 
  -3  11   9       15.64       17.49      3.57 o 
  -2  11   9       82.28       87.76      4.46 o 
  -1  11   9       49.92       51.44      3.45 o 
   0  11   9        9.98        9.27      2.08 o 
   1  11   9       49.91       46.82      5.51 o 
   2  11   9       83.52       93.99      7.61 o 
   3  11   9       15.60       14.65      4.70 o 
   4  11   9       45.15       48.72      6.23 o 
   5  11   9       40.81       49.23      6.66 o 
   6  11   9        5.40        5.87      5.06 o 
  -5  12   9       12.23       15.07      4.18 o 
  -4  12   9       21.37       21.38      3.32 o 
  -3  12   9       30.86       31.65      3.31 o 
  -2  12   9        2.52        4.47      2.73 o 
  -1  12   9       16.99       18.76      2.52 o 
   0  12   9       36.82       36.25      3.47 o 
   1  12   9       16.91       18.85      4.65 o 
   2  12   9        2.53        4.58      3.84 o 
   3  12   9       31.24       34.72      5.61 o 
   4  12   9       21.54       26.18      5.49 o 
   5  12   9       12.04       14.56      5.42 o 
  -3  13   9       16.00       19.70      3.06 o 
  -2  13   9       55.47       59.10      4.94 o 
  -1  13   9       26.17       36.77      5.30 o 
   0  13   9        8.68        3.63      3.75 o 
   1  13   9       26.34       32.28      5.42 o 
   2  13   9       56.75       57.43      6.63 o 
   3  13   9       16.05       23.62      5.11 o 
   0   0  10        0.67       -0.24      1.32 o 
   1   0  10      588.56      633.66      8.87 o 
   2   0  10       35.05       30.97      1.79 o 
   3   0  10      407.47      413.43      7.83 o 
   4   0  10       39.46       36.35      4.41 o 
   5   0  10      578.62      553.95     10.27 o 
   6   0  10        0.51        2.62      2.06 o 
   7   0  10       63.34       70.13      3.40 o 
   8   0  10       89.98       86.96      4.48 o 
   9   0  10       84.60       89.79      5.01 o 
  10   0  10       55.84       58.94      4.55 o 
  11   0  10        1.28        2.91      3.93 o 
 -10   1  10        2.60        7.07      2.97 o 
  -9   1  10       42.29       44.55      3.95 o 
  -8   1  10       42.85       44.14      3.58 o 
  -7   1  10      317.48      301.89      6.60 o 
  -6   1  10       35.11       34.93      3.79 o 
  -5   1  10       80.06       79.15      4.78 o 
  -4   1  10       47.93       49.39      2.81 o 
  -3   1  10      291.05      294.50      6.27 o 
  -2   1  10      619.13      610.35      8.73 o 
  -1   1  10      582.72      629.18      9.33 o 
   0   1  10        0.80        1.37      0.97 o 
   1   1  10      569.10      600.92      8.63 o 
   2   1  10      639.69      623.13     10.17 o 
   3   1  10      286.85      298.96      9.35 o 
   4   1  10       50.42       50.07      2.81 o 
   5   1  10       78.29       78.51      3.77 o 
   6   1  10       37.73       38.36      4.52 o 
   7   1  10      317.93      288.85      6.50 o 
   8   1  10       41.55       43.93      3.10 o 
   9   1  10       42.51       43.38      3.31 o 
  10   1  10        2.65        4.00      5.95 o 
 -10   2  10       19.75       20.71      3.64 o 
  -9   2  10       43.28       38.58      6.02 o 
  -8   2  10        3.33        3.38      2.51 o 
  -7   2  10      203.75      219.58      5.76 o 
  -6   2  10      203.87      190.44      4.99 o 
  -5   2  10      304.22      270.37      6.53 o 
  -4   2  10        5.84        4.09      1.63 o 
  -3   2  10      254.20      263.25      5.79 o 
  -2   2  10      251.10      259.44      4.81 o 
  -1   2  10      297.69      324.38      4.86 o 
   0   2  10       15.98       19.77      1.34 o 
   1   2  10      288.24      317.81      4.88 o 
   2   2  10      247.39      263.44      4.86 o 
   3   2  10      246.23      248.70      4.89 o 
   4   2  10        6.04        5.41      1.64 o 
   5   2  10      301.67      280.41      6.69 o 
   6   2  10      201.49      192.80      6.75 o 
   7   2  10      207.43      226.39      5.69 o 
   8   2  10        3.76        3.07      2.09 o 
   9   2  10       43.87       39.99      3.82 o 
  10   2  10       19.28       15.71      4.40 o 
 -10   3  10        9.31       12.94      4.38 o 
  -9   3  10       85.30       91.35      5.04 o 
  -8   3  10        6.41        6.42      2.60 o 
  -7   3  10       84.21       88.31      5.09 o 
  -6   3  10      189.29      190.60      4.98 o 
  -5   3  10      190.94      187.39      5.31 o 
  -4   3  10       41.16       41.77      3.19 o 
  -3   3  10      153.51      141.85      6.24 o 
  -2   3  10      158.29      164.74      3.26 o 
  -1   3  10      502.31      496.20      7.90 o 
   0   3  10      240.22      250.91      4.14 o 
   1   3  10      490.39      479.46      6.50 o 
   2   3  10      155.46      158.39      3.69 o 
   3   3  10      148.27      137.22      3.60 o 
   4   3  10       39.99       34.77      2.14 o 
   5   3  10      185.85      182.29      5.40 o 
   6   3  10      189.69      185.00      5.65 o 
   7   3  10       84.00       78.77      3.62 o 
   8   3  10        6.11       10.06      2.30 o 
   9   3  10       84.91       85.79      4.95 o 
  10   3  10        9.28        9.08      4.15 o 
 -10   4  10       13.54       16.85      3.70 o 
  -9   4  10       12.49        6.73      2.87 o 
  -8   4  10       79.12       70.92      4.39 o 
  -7   4  10      118.88      115.27      5.02 o 
  -6   4  10       23.80       20.77      3.05 o 
  -5   4  10      579.02      547.16     12.80 o 
  -4   4  10      334.90      343.10      7.23 o 
  -3   4  10      121.25      117.09      4.30 o 
  -2   4  10      150.84      144.02      3.75 o 
  -1   4  10      186.96      184.57      3.43 o 
   0   4  10        1.12        0.95      0.93 o 
   1   4  10      188.14      181.36      3.51 o 
   2   4  10      153.46      149.87      5.06 o 
   3   4  10      122.28      110.52      3.30 o 
   4   4  10      339.91      344.38      9.94 o 
   5   4  10      575.24      541.74     12.08 o 
   6   4  10       24.40       29.36      3.52 o 
   7   4  10      117.04      111.79      7.79 o 
   8   4  10       80.39       77.69      5.99 o 
   9   4  10       13.05       16.38      4.18 o 
  10   4  10       13.87       19.06      6.14 o 
 -10   5  10       10.97       10.28      3.27 o 
  -9   5  10        6.97        4.53      2.81 o 
  -8   5  10       27.01       27.28      3.36 o 
  -7   5  10       16.67       11.97      2.61 o 
  -6   5  10       31.70       27.04      2.90 o 
  -5   5  10      171.23      191.49      7.01 o 
  -4   5  10      161.98      160.00      6.85 o 
  -3   5  10      265.06      242.11      5.58 o 
  -2   5  10      604.74      604.91      8.72 o 
  -1   5  10      109.12      114.16      2.67 o 
   0   5  10      135.53      129.93      3.42 o 
   1   5  10      108.23      103.87      7.27 o 
   2   5  10      612.50      610.90      8.65 o 
   3   5  10      263.32      238.19      4.83 o 
   4   5  10      161.12      153.62      4.82 o 
   5   5  10      170.15      176.32      5.51 o 
   6   5  10       31.21       35.15      3.90 o 
   7   5  10       17.01       12.41      4.47 o 
   8   5  10       25.55       27.49      6.06 o 
   9   5  10        7.03        9.00      6.61 o 
  10   5  10       10.86       15.07      4.66 o 
  -9   6  10        7.17        5.95      2.91 o 
  -8   6  10       45.59       57.15      4.18 o 
  -7   6  10        6.39        5.53      2.45 o 
  -6   6  10       21.67       26.08      2.84 o 
  -5   6  10       64.19       63.56      3.63 o 
  -4   6  10      220.47      215.29      7.28 o 
  -3   6  10       22.67       24.85      2.99 o 
  -2   6  10       81.01       74.19      4.33 o 
  -1   6  10       84.05       85.59      2.31 o 
   0   6  10       22.29       21.73      1.56 o 
   1   6  10       82.27       83.42      2.67 o 
   2   6  10       78.49       80.18      4.23 o 
   3   6  10       23.55       24.67      3.01 o 
   4   6  10      220.82      206.85      7.19 o 
   5   6  10       65.98       62.08      4.45 o 
   6   6  10       21.43       22.52      3.51 o 
   7   6  10        6.38        5.02      3.13 o 
   8   6  10       46.32       49.95      5.32 o 
   9   6  10        7.14        3.01      3.64 o 
  -9   7  10        9.39       13.82      3.19 o 
  -8   7  10        7.80       10.43      2.97 o 
  -7   7  10        0.61        1.63      2.32 o 
  -6   7  10       13.46       15.00      2.62 o 
  -5   7  10       27.01       24.36      2.76 o 
  -4   7  10       80.21       70.06      4.50 o 
  -3   7  10       63.40       65.89      7.62 o 
  -2   7  10       56.20       54.13      3.78 o 
  -1   7  10       93.58       91.48      3.15 o 
   0   7  10      498.56      518.47     13.64 o 
   1   7  10       90.24       87.71      4.22 o 
   2   7  10       57.28       49.61      3.49 o 
   3   7  10       63.19       59.35      4.21 o 
   4   7  10       79.06       82.85      4.85 o 
   5   7  10       25.98       24.06      3.63 o 
   6   7  10       13.99       16.32      3.49 o 
   7   7  10        0.58        4.69      3.18 o 
   8   7  10        7.51        2.95      3.70 o 
   9   7  10        9.88        3.45      3.83 o 
  -8   8  10        9.27        6.11      2.74 o 
  -7   8  10       16.53       18.35      3.02 o 
  -6   8  10       10.79       10.27      2.51 o 
  -5   8  10      117.89      104.31      4.58 o 
  -4   8  10       35.56       43.47      3.10 o 
  -3   8  10       51.92       57.09      5.01 o 
  -2   8  10       40.76       31.12      3.39 o 
  -1   8  10      108.62      104.76      5.16 o 
   0   8  10        9.50        1.67      2.84 o 
   1   8  10      110.42      111.90      5.21 o 
   2   8  10       42.33       40.11      8.32 o 
   3   8  10       53.61       54.76      6.34 o 
   4   8  10       36.27       41.55      5.82 o 
   5   8  10      116.26      100.45      5.74 o 
   6   8  10       10.66       13.95      4.93 o 
   7   8  10       16.41       19.79      4.02 o 
   8   8  10        9.20       12.86      4.28 o 
  -8   9  10        4.63        1.13      2.70 o 
  -7   9  10       10.02       10.37      2.87 o 
  -6   9  10       24.50       22.11      2.97 o 
  -5   9  10        9.08        6.34      2.29 o 
  -4   9  10       32.37       34.62      2.88 o 
  -3   9  10        4.60        1.03      2.25 o 
  -2   9  10       79.10       70.19      4.52 o 
  -1   9  10       52.86       59.89      5.63 o 
   0   9  10        1.09        1.91      3.32 o 
   1   9  10       50.36       57.22      5.70 o 
   2   9  10       78.91       68.88      4.25 o 
   3   9  10        4.28        5.08      2.66 o 
   4   9  10       32.93       41.38      4.00 o 
   5   9  10        8.01        5.75      2.98 o 
   6   9  10       23.78       14.75      3.79 o 
   7   9  10        9.71        8.84      3.63 o 
   8   9  10        4.96        7.84      3.94 o 
  -7  10  10       18.11       21.10      3.28 o 
  -6  10  10        6.62        3.45      2.56 o 
  -5  10  10        3.18        7.17      2.48 o 
  -4  10  10       90.08       94.68      4.44 o 
  -3  10  10        3.45        2.00      2.11 o 
  -2  10  10        0.44        0.71      2.09 o 
  -1  10  10        3.58        5.56      3.48 o 
   0  10  10       44.71       52.37      5.51 o 
   1  10  10        3.72       -1.31      3.39 o 
   2  10  10        0.36       -3.05      3.05 o 
   3  10  10        3.78        4.74      2.77 o 
   4  10  10       88.55       94.48      5.69 o 
   5  10  10        3.09        4.27      3.25 o 
   6  10  10        6.40        4.38      3.40 o 
   7  10  10       18.65       22.97      4.58 o 
  -6  11  10       17.80       15.81      3.00 o 
  -5  11  10       53.19       52.69      3.74 o 
  -4  11  10       22.53       23.04      2.90 o 
  -3  11  10        4.43        4.88      2.49 o 
  -2  11  10       70.75       77.03      6.53 o 
  -1  11  10       25.52       27.68      3.25 o 
   0  11  10        7.11        7.30      3.70 o 
   1  11  10       25.41       29.04      5.06 o 
   2  11  10       71.49       67.12      6.70 o 
   3  11  10        4.66       -3.13      3.79 o 
   4  11  10       23.11       30.90      5.70 o 
   5  11  10       53.34       48.89      4.94 o 
   6  11  10       17.28       15.62      4.09 o 
  -4  12  10       10.17        9.75      3.00 o 
  -3  12  10       46.84       51.00      3.92 o 
  -2  12  10        7.94       10.48      2.64 o 
  -1  12  10        6.30        5.35      2.31 o 
   0  12  10       34.10       32.09      2.77 o 
   1  12  10        6.51        9.39      1.97 o 
   2  12  10        8.19        4.32      4.22 o 
   3  12  10       47.08       46.43      6.23 o 
   4  12  10        9.85       14.03      5.06 o 
  -2  13  10        4.20        3.91      2.59 o 
  -1  13  10       59.66       64.96      3.95 o 
   0  13  10       18.70       22.33      4.72 o 
   1  13  10       60.61       64.78      6.82 o 
   2  13  10        4.13        3.17      4.39 o 
   1   0  11      139.89      119.48      3.30 o 
   2   0  11        8.39       10.48      1.47 o 
   3   0  11      602.55      556.67      9.84 o 
   4   0  11       81.54       73.34      3.45 o 
   5   0  11        1.58        3.14      2.03 o 
   6   0  11      298.27      272.47      7.09 o 
   7   0  11      196.37      202.88      7.12 o 
   8   0  11       22.57       20.75      2.61 o 
   9   0  11       34.34       41.28      4.02 o 
  10   0  11        5.27        0.17      2.96 o 
 -10   1  11        3.22        0.74      2.87 o 
  -9   1  11        7.70        6.95      2.82 o 
  -8   1  11       40.69       35.21      3.59 o 
  -7   1  11       58.75       62.15      4.36 o 
  -6   1  11      137.96      138.43      5.14 o 
  -5   1  11      382.17      371.19      8.05 o 
  -4   1  11      110.22      108.35      4.07 o 
  -3   1  11      145.04      142.56      4.40 o 
  -2   1  11      706.35      705.54      9.79 o 
  -1   1  11      923.70      903.62     11.89 o 
   0   1  11       37.40       32.71      1.87 o 
   1   1  11      930.49      900.02     11.94 o 
   2   1  11      689.60      677.80      9.76 o 
   3   1  11      142.53      141.28      5.31 o 
   4   1  11      111.70      107.65      4.09 o 
   5   1  11      380.12      353.73      7.91 o 
   6   1  11      135.21      126.99      5.03 o 
   7   1  11       58.01       60.60      3.35 o 
   8   1  11       42.39       46.79      3.93 o 
   9   1  11        8.04       10.81      2.92 o 
  10   1  11        2.98        4.13      4.13 o 
 -10   2  11       20.34       25.07      3.91 o 
  -9   2  11       15.42       15.32      3.65 o 
  -8   2  11       41.17       32.60      5.26 o 
  -7   2  11       45.84       42.85      5.83 o 
  -6   2  11      293.63      299.79      7.43 o 
  -5   2  11       83.80       84.45      3.97 o 
  -4   2  11      299.77      282.68      7.27 o 
  -3   2  11      150.76      149.72      7.08 o 
  -2   2  11      221.12      216.98      4.84 o 
  -1   2  11       47.92       55.36      2.36 o 
   0   2  11      188.94      177.55      4.77 o 
   1   2  11       47.63       48.31      2.25 o 
   2   2  11      225.55      225.95      5.39 o 
   3   2  11      154.60      156.47      8.41 o 
   4   2  11      293.55      282.27      6.64 o 
   5   2  11       83.66       80.30      4.10 o 
   6   2  11      300.98      296.63      7.52 o 
   7   2  11       44.18       37.17      2.91 o 
   8   2  11       40.30       36.15      2.98 o 
   9   2  11       15.05       14.15      3.40 o 
  10   2  11       20.21       11.43      5.85 o 
 -10   3  11        2.62        6.23      3.08 o 
  -9   3  11        6.12        7.53      2.93 o 
  -8   3  11       67.51       67.81      4.35 o 
  -7   3  11       17.58       18.59      4.45 o 
  -6   3  11      126.69      118.90      6.09 o 
  -5   3  11      120.09      120.08      4.55 o 
  -4   3  11      258.38      259.15      8.36 o 
  -3   3  11       55.68       55.73      3.00 o 
  -2   3  11      820.57      768.08     10.46 o 
  -1   3  11      205.14      209.96      3.87 o 
   0   3  11       53.20       54.75      2.12 o 
   1   3  11      204.13      205.02      3.90 o 
   2   3  11      821.31      762.29     10.53 o 
   3   3  11       56.35       57.27      2.56 o 
   4   3  11      262.96      251.71      8.56 o 
   5   3  11      119.34      111.41      4.64 o 
   6   3  11      122.15      122.63      8.16 o 
   7   3  11       18.06       18.48      2.46 o 
   8   3  11       67.47       65.69      4.27 o 
   9   3  11        5.98        4.79      3.62 o 
  10   3  11        2.57       -1.06      3.63 o 
 -10   4  11       32.90       37.03      4.74 o 
  -9   4  11       13.94       14.98      3.26 o 
  -8   4  11        8.77       10.97      2.82 o 
  -7   4  11       87.24       83.40      4.47 o 
  -6   4  11      101.57      104.90      4.63 o 
  -5   4  11       38.16       42.02      3.95 o 
  -4   4  11      419.45      406.60      8.29 o 
  -3   4  11       91.82       88.06      4.40 o 
  -2   4  11      267.16      260.69      4.43 o 
  -1   4  11      375.73      356.76      5.39 o 
   0   4  11      634.07      623.64      7.97 o 
   1   4  11      379.80      364.59      5.52 o 
   2   4  11      270.38      258.89      5.04 o 
   3   4  11       95.57       91.48      3.73 o 
   4   4  11      412.48      411.42      8.45 o 
   5   4  11       36.88       32.30      2.91 o 
   6   4  11      101.27       97.61      4.53 o 
   7   4  11       87.40       93.31      6.10 o 
   8   4  11        9.28        8.98      3.60 o 
   9   4  11       13.76       13.01      4.04 o 
  10   4  11       33.28       45.37      8.46 o 
  -9   5  11       23.59       22.16      3.48 o 
  -8   5  11        3.33        1.69      2.67 o 
  -7   5  11       30.35       38.80      3.53 o 
  -6   5  11       76.13       66.03      3.87 o 
  -5   5  11      243.26      238.48      8.09 o 
  -4   5  11      221.65      211.93     17.23 o 
  -3   5  11      113.03      112.31      5.33 o 
  -2   5  11       34.46       29.40      2.77 o 
  -1   5  11      552.96      573.72      8.43 o 
   0   5  11        3.94        3.46      0.99 o 
   1   5  11      546.12      561.50      8.23 o 
   2   5  11       35.01       35.99      2.44 o 
   3   5  11      112.43      117.76      4.18 o 
   4   5  11      223.86      204.17      5.77 o 
   5   5  11      236.78      237.62      8.21 o 
   6   5  11       75.61       61.95      4.84 o 
   7   5  11       30.65       30.02      4.22 o 
   8   5  11        3.41        4.35      3.40 o 
   9   5  11       23.18       30.83      5.01 o 
  -9   6  11        1.91        0.11      2.73 o 
  -8   6  11        3.00        0.27      2.58 o 
  -7   6  11       70.91       79.59      6.90 o 
  -6   6  11       16.40       11.34      3.04 o 
  -5   6  11       45.22       42.88      7.29 o 
  -4   6  11      118.80      106.60      5.45 o 
  -3   6  11      147.97      146.89      6.19 o 
  -2   6  11       84.15       73.65      7.34 o 
  -1   6  11      165.24      161.80      4.42 o 
   0   6  11       26.98       34.12      2.43 o 
   1   6  11      164.81      158.04      5.68 o 
   2   6  11       83.06       82.13      4.82 o 
   3   6  11      145.63      136.59      7.46 o 
   4   6  11      119.13      123.74      5.76 o 
   5   6  11       44.66       41.33      4.09 o 
   6   6  11       16.63       14.74      3.40 o 
   7   6  11       71.26       74.51      5.68 o 
   8   6  11        3.16        0.95      5.76 o 
   9   6  11        1.94        1.20      4.89 o 
  -9   7  11        7.74        4.43      3.59 o 
  -8   7  11       13.55       12.58      3.13 o 
  -7   7  11       12.54       15.26      2.95 o 
  -6   7  11        7.40        5.15      2.47 o 
  -5   7  11      114.54      106.94      4.73 o 
  -4   7  11       67.15       65.38      5.71 o 
  -3   7  11        3.99        2.22      3.13 o 
  -2   7  11      232.07      239.39      7.85 o 
  -1   7  11       94.84       88.17      4.92 o 
   0   7  11      378.41      344.75      8.33 o 
   1   7  11       92.22       87.06      4.34 o 
   2   7  11      233.38      253.65      9.47 o 
   3   7  11        3.67        1.41      2.25 o 
   4   7  11       67.21       69.53      5.42 o 
   5   7  11      113.14      104.24      5.86 o 
   6   7  11        7.28        5.55      3.09 o 
   7   7  11       12.55       14.83      3.83 o 
   8   7  11       13.48       18.38      4.23 o 
   9   7  11        7.46       -0.51      3.85 o 
  -8   8  11       27.32       28.67      3.73 o 
  -7   8  11        4.90        5.47      2.71 o 
  -6   8  11       19.88       24.27      3.01 o 
  -5   8  11       12.54       12.33      2.59 o 
  -4   8  11      137.92      122.19      4.79 o 
  -3   8  11        3.33        3.22      2.54 o 
  -2   8  11        5.08        4.78      2.52 o 
  -1   8  11       79.04       76.66     11.36 o 
   0   8  11      120.82      127.11      7.99 o 
   1   8  11       78.57       79.74      5.86 o 
   2   8  11        4.86        2.12      3.23 o 
   3   8  11        3.13        0.38      3.50 o 
   4   8  11      134.19      139.93     11.87 o 
   5   8  11       12.31        8.35      3.23 o 
   6   8  11       19.24       24.43      4.09 o 
   7   8  11        4.74        6.99      3.71 o 
   8   8  11       28.34       27.53     11.80 o 
  -7   9  11       12.42        9.74      2.97 o 
  -6   9  11       11.93       12.64      2.79 o 
  -5   9  11       44.42       50.79      3.64 o 
  -4   9  11        9.69       15.68      2.51 o 
  -3   9  11       25.98       28.14      3.60 o 
  -2   9  11       17.12       13.27      3.02 o 
  -1   9  11       59.91       66.24      6.18 o 
   0   9  11       82.72       79.05      6.78 o 
   1   9  11       61.56       61.20      6.04 o 
   2   9  11       17.12       19.49      2.90 o 
   3   9  11       24.85       26.45      3.53 o 
   4   9  11        9.32        8.84      3.18 o 
   5   9  11       44.52       56.98      4.82 o 
   6   9  11       11.69       17.18      4.01 o 
   7   9  11       12.88       24.02      9.13 o 
  -6  10  11       13.16       13.13      2.96 o 
  -5  10  11        0.85       -0.47      2.29 o 
  -4  10  11        5.19        5.07      2.28 o 
  -3  10  11       83.42       94.32      4.43 o 
  -2  10  11       22.18       22.00      4.63 o 
  -1  10  11       29.60       29.42      4.89 o 
   0  10  11       54.03       44.62      5.56 o 
   1  10  11       28.69       33.17      5.13 o 
   2  10  11       21.67       22.38      4.87 o 
   3  10  11       83.73       93.54      8.16 o 
   4  10  11        5.10        7.12      3.19 o 
   5  10  11        0.76       -0.58      3.33 o 
   6  10  11       13.25       12.22      4.02 o 
  -5  11  11       42.72       48.22      5.77 o 
  -4  11  11       15.73       17.40      2.77 o 
  -3  11  11        4.67        3.26      3.93 o 
  -2  11  11       18.08       18.21      2.96 o 
  -1  11  11       40.60       38.27      5.58 o 
   0  11  11        0.01       -3.17      3.17 o 
   1  11  11       41.51       41.47      5.85 o 
   2  11  11       18.74       12.96      4.72 o 
   3  11  11        4.29        2.51      4.27 o 
   4  11  11       16.06       16.11      5.13 o 
   5  11  11       42.66       67.98      7.92 o 
  -3  12  11        6.50        3.62      4.64 o 
  -2  12  11        7.06        9.14      2.63 o 
  -1  12  11        7.82        9.66      3.52 o 
   0  12  11        2.03        6.26      2.31 o 
   1  12  11        7.69        1.65      4.27 o 
   2  12  11        7.23        2.58      4.49 o 
   3  12  11        6.62        9.31      4.77 o 
   0   0  12       36.85       38.51      2.98 o 
   1   0  12       26.48       23.52      1.83 o 
   2   0  12        4.95        7.11      1.41 o 
   3   0  12      241.58      215.41      8.92 o 
   4   0  12       53.94       50.36      3.73 o 
   5   0  12      121.86      121.54      4.79 o 
   6   0  12        9.68        9.54      2.47 o 
   7   0  12       25.80       27.24      2.71 o 
   8   0  12        3.96        1.54      2.47 o 
   9   0  12       20.20       25.87      3.93 o 
  10   0  12        0.03        3.30      3.15 o 
 -10   1  12       16.79       10.42      3.57 o 
  -9   1  12        3.28       -1.18      2.62 o 
  -8   1  12       34.32       29.05      3.41 o 
  -7   1  12        4.18        3.67      2.08 o 
  -6   1  12       32.98       25.49      2.94 o 
  -5   1  12      113.78      124.53      6.24 o 
  -4   1  12       92.53       83.12      7.26 o 
  -3   1  12      136.94      139.80      4.50 o 
  -2   1  12      221.92      212.24      4.64 o 
  -1   1  12      235.09      228.27      4.76 o 
   0   1  12       27.08       25.39      1.90 o 
   1   1  12      232.62      229.35      4.78 o 
   2   1  12      226.35      220.31      4.75 o 
   3   1  12      137.61      132.51      4.41 o 
   4   1  12       91.71       84.52      5.01 o 
   5   1  12      114.47      116.59      4.76 o 
   6   1  12       34.56       27.16      2.96 o 
   7   1  12        4.82        7.65      2.20 o 
   8   1  12       35.54       34.97      3.85 o 
   9   1  12        2.94       -0.96      2.63 o 
  10   1  12       16.08       18.07      4.57 o 
 -10   2  12        4.41        4.21      3.20 o 
  -9   2  12        1.30        0.29      2.59 o 
  -8   2  12       10.75       17.95      3.29 o 
  -7   2  12       47.48       48.50      4.44 o 
  -6   2  12       27.15       21.49      2.79 o 
  -5   2  12       44.56       37.80      3.04 o 
  -4   2  12       37.05       45.30      2.98 o 
  -3   2  12       48.42       50.22      3.40 o 
  -2   2  12      110.83      109.80      3.28 o 
  -1   2  12       30.71       32.83      2.02 o 
   0   2  12      131.58      133.67      3.59 o 
   1   2  12       28.01       30.97      2.00 o 
   2   2  12      109.98      108.19      3.85 o 
   3   2  12       50.40       50.98      3.76 o 
   4   2  12       35.72       35.02      2.83 o 
   5   2  12       43.34       41.59      3.19 o 
   6   2  12       29.50       26.91      3.71 o 
   7   2  12       47.31       52.91      3.26 o 
   8   2  12       10.21       16.74      2.62 o 
   9   2  12        1.23        2.09      5.10 o 
  10   2  12        4.52       12.93      6.13 o 
 -10   3  12       22.39       26.69      3.96 o 
  -9   3  12        2.52        5.63      2.95 o 
  -8   3  12       38.49       34.77      3.67 o 
  -7   3  12        8.81        8.61      2.68 o 
  -6   3  12        2.32        2.30      2.89 o 
  -5   3  12       84.30       81.13      5.10 o 
  -4   3  12      217.90      212.48      7.24 o 
  -3   3  12      342.33      329.37      7.23 o 
  -2   3  12       44.12       44.44      2.29 o 
  -1   3  12       72.54       75.83      2.93 o 
   0   3  12      404.75      390.02      6.66 o 
   1   3  12       74.76       81.36      2.74 o 
   2   3  12       43.42       42.96      2.29 o 
   3   3  12      342.04      329.50      7.26 o 
   4   3  12      222.12      218.24      6.03 o 
   5   3  12       81.65       83.82      4.22 o 
   6   3  12        1.91        1.53      2.19 o 
   7   3  12        8.75        6.63      2.15 o 
   8   3  12       39.29       33.83      4.64 o 
   9   3  12        2.18       -2.59      3.57 o 
  10   3  12       21.93       20.66      6.73 o 
  -9   4  12       47.73       53.42      4.69 o 
  -8   4  12       73.34       86.62      4.94 o 
  -7   4  12        1.19        0.82      2.43 o 
  -6   4  12        9.07        6.10      3.01 o 
  -5   4  12      132.32      116.49      5.96 o 
  -4   4  12       13.19       11.33      2.93 o 
  -3   4  12      236.68      233.22     11.40 o 
  -2   4  12      288.92      265.26      5.74 o 
  -1   4  12      173.79      170.13      3.69 o 
   0   4  12       39.39       46.47      2.08 o 
   1   4  12      177.58      167.64      3.73 o 
   2   4  12      287.06      268.10      6.25 o 
   3   4  12      241.12      236.81      6.02 o 
   4   4  12       11.83        7.50      2.25 o 
   5   4  12      131.96      127.69      7.47 o 
   6   4  12       10.24        7.37      2.43 o 
   7   4  12        1.28        4.24      3.83 o 
   8   4  12       73.27       88.48      6.12 o 
   9   4  12       48.37       63.97      5.98 o 
  -9   5  12       11.37       11.09      3.74 o 
  -8   5  12       57.36       61.50      4.33 o 
  -7   5  12       86.22       95.98      4.90 o 
  -6   5  12       30.16       32.28      3.25 o 
  -5   5  12       58.38       60.48      4.68 o 
  -4   5  12        3.43        1.50      2.56 o 
  -3   5  12      160.97      141.36      6.13 o 
  -2   5  12       91.31       91.10      4.02 o 
  -1   5  12      199.86      194.97      5.20 o 
   0   5  12      715.08      697.12      9.98 o 
   1   5  12      201.32      202.73      5.22 o 
   2   5  12       88.21       90.71      4.17 o 
   3   5  12      163.62      152.05      6.64 o 
   4   5  12        3.09       -0.94      2.47 o 
   5   5  12       59.47       56.36      4.65 o 
   6   5  12       28.74       33.18      4.25 o 
   7   5  12       89.32      101.27      6.40 o 
   8   5  12       58.31       62.40      5.65 o 
   9   5  12       11.45       13.30      4.23 o 
  -9   6  12       41.93       46.26      4.38 o 
  -8   6  12       17.74       16.39      4.38 o 
  -7   6  12        5.51        2.52      2.58 o 
  -6   6  12       48.30       45.58      3.67 o 
  -5   6  12       47.53       41.91      5.40 o 
  -4   6  12      102.36       98.45      5.41 o 
  -3   6  12       92.81       96.97      5.41 o 
  -2   6  12        7.35       10.16      2.87 o 
  -1   6  12      158.97      158.06      4.62 o 
   0   6  12       41.98       44.95      2.84 o 
   1   6  12      157.91      157.82      5.88 o 
   2   6  12        7.02        0.18      2.60 o 
   3   6  12       93.22      102.18      7.21 o 
   4   6  12       98.58       90.29      5.33 o 
   5   6  12       47.76       44.80      7.31 o 
   6   6  12       50.20       54.42      4.83 o 
   7   6  12        5.64        2.06      3.37 o 
   8   6  12       18.31       25.64      4.64 o 
   9   6  12       42.15       47.67      5.70 o 
  -8   7  12       25.53       32.39      3.81 o 
  -7   7  12       59.83       62.98      4.40 o 
  -6   7  12       14.90       16.20      2.87 o 
  -5   7  12       84.74       91.98      5.03 o 
  -4   7  12       29.41       32.43      3.78 o 
  -3   7  12      106.16      105.42      7.56 o 
  -2   7  12       22.85       22.28      3.29 o 
  -1   7  12      107.68      112.87     10.36 o 
   0   7  12       21.98       19.13      2.54 o 
   1   7  12      106.24      114.47      5.20 o 
   2   7  12       21.98       26.35      3.54 o 
   3   7  12      106.86      106.50      5.52 o 
   4   7  12       27.91       24.64      3.60 o 
   5   7  12       85.30       89.30      5.69 o 
   6   7  12       14.68       15.23      7.77 o 
   7   7  12       60.98       61.85      7.46 o 
   8   7  12       26.00       30.44      6.00 o 
  -8   8  12       10.10        9.82      3.14 o 
  -7   8  12       44.48       41.71      3.97 o 
  -6   8  12       66.82       71.17      4.37 o 
  -5   8  12        1.22        0.30      2.29 o 
  -4   8  12       33.68       26.26      6.14 o 
  -3   8  12       94.02       94.24      5.57 o 
  -2   8  12       43.15       43.59      3.92 o 
  -1   8  12       18.49       19.19      4.88 o 
   0   8  12      126.82      112.74      7.61 o 
   1   8  12       18.75       20.80      2.73 o 
   2   8  12       43.48       48.34      3.80 o 
   3   8  12       95.19       88.34      5.41 o 
   4   8  12       33.82       32.27      4.03 o 
   5   8  12        1.27        0.05      3.01 o 
   6   8  12       66.36       74.70      7.53 o 
   7   8  12       45.38       53.49      5.47 o 
   8   8  12       10.27       22.78      4.55 o 
  -7   9  12        5.50        5.81      3.01 o 
  -6   9  12       29.54       37.70      3.76 o 
  -5   9  12       21.10       31.46      3.28 o 
  -4   9  12       15.72       18.65      2.86 o 
  -3   9  12       23.42       26.85      5.98 o 
  -2   9  12       69.19       75.00      5.13 o 
  -1   9  12        7.58        9.38      3.98 o 
   0   9  12       10.46        4.34      3.56 o 
   1   9  12        7.76       12.96      4.32 o 
   2   9  12       70.47       77.74      6.94 o 
   3   9  12       22.39       26.03      3.63 o 
   4   9  12       16.25       18.69      6.44 o 
   5   9  12       20.80       23.97      5.95 o 
   6   9  12       29.93       44.16     13.46 o 
   7   9  12        5.47        7.95      4.14 o 
  -6  10  12       13.30       17.95      3.13 o 
  -5  10  12       51.10       51.62      3.85 o 
  -4  10  12       46.56       48.11      3.66 o 
  -3  10  12       36.05       38.89      3.32 o 
  -2  10  12       11.40       10.81      4.32 o 
  -1  10  12       14.80       12.79      4.27 o 
   0  10  12       15.73        9.97      4.32 o 
   1  10  12       14.93       10.16      4.51 o 
   2  10  12       11.29        7.02      4.22 o 
   3  10  12       35.50       36.53      6.06 o 
   4  10  12       47.72       61.61      7.28 o 
   5  10  12       50.57       48.87      5.07 o 
   6  10  12       12.84       22.46      4.59 o 
  -4  11  12        8.21        7.07      2.83 o 
  -3  11  12       37.45       39.40      3.92 o 
  -2  11  12       11.88        9.87      5.51 o 
  -1  11  12       11.49       16.42      4.61 o 
   0  11  12        0.09       -3.13      3.48 o 
   1  11  12       12.25       12.46      4.63 o 
   2  11  12       12.45       13.24      4.99 o 
   3  11  12       37.81       53.35      6.80 o 
   4  11  12        7.97        6.39      5.08 o 
  -2  12  12        9.66       10.84      2.91 o 
  -1  12  12        6.40        8.70      2.67 o 
   0  12  12       10.21       14.34      4.89 o 
   1  12  12        6.75        6.06      4.51 o 
   2  12  12        9.95       11.55      5.06 o 
   1   0  13      336.15      330.32      6.19 o 
   2   0  13        0.63       -0.82      1.34 o 
   3   0  13      157.08      163.54      6.04 o 
   4   0  13      285.89      300.78      7.35 o 
   5   0  13        0.68       -1.97      1.97 o 
   6   0  13       15.83       12.72      2.58 o 
   7   0  13       28.64       33.88      3.54 o 
   8   0  13       87.92       90.59      5.07 o 
   9   0  13       10.95       13.01      4.07 o 
  10   0  13       17.73       10.55      4.87 o 
 -10   1  13       43.26       55.94      4.95 o 
  -9   1  13        4.48        6.82      3.01 o 
  -8   1  13       59.09       69.55     11.05 o 
  -7   1  13       61.29       65.38      4.24 o 
  -6   1  13       67.95       65.26      3.96 o 
  -5   1  13       16.74       11.04      2.41 o 
  -4   1  13       58.73       50.33      5.51 o 
  -3   1  13      146.89      151.06      4.97 o 
  -2   1  13       58.57       56.29      2.66 o 
  -1   1  13       41.22       44.27      2.47 o 
   0   1  13       20.49       16.79      2.22 o 
   1   1  13       40.24       46.15      2.66 o 
   2   1  13       58.21       46.32      2.54 o 
   3   1  13      142.48      123.02      4.58 o 
   4   1  13       58.31       47.02      3.27 o 
   5   1  13       16.59       14.41      2.62 o 
   6   1  13       67.69       58.66      3.83 o 
   7   1  13       59.82       65.87      3.68 o 
   8   1  13       58.91       55.47      3.68 o 
   9   1  13        4.37        2.56      2.96 o 
  10   1  13       43.11       39.18      7.61 o 
  -9   2  13       87.96       94.51      7.53 o 
  -8   2  13       75.54       72.46     10.11 o 
  -7   2  13        0.82       -2.25      2.27 o 
  -6   2  13        9.79        9.07      6.56 o 
  -5   2  13      111.69      110.19      4.67 o 
  -4   2  13       34.94       38.02      3.04 o 
  -3   2  13       63.11       64.23      3.49 o 
  -2   2  13       67.35       68.61      3.53 o 
  -1   2  13      140.39      137.73      7.07 o 
   0   2  13       26.35       25.00      1.99 o 
   1   2  13      137.11      139.39      3.92 o 
   2   2  13       64.69       68.64      3.46 o 
   3   2  13       64.63       61.09      3.39 o 
   4   2  13       34.50       33.82      2.90 o 
   5   2  13      108.14      108.06      5.06 o 
   6   2  13       10.41        7.32      2.46 o 
   7   2  13        0.82        1.87      2.02 o 
   8   2  13       75.83       74.46      4.10 o 
   9   2  13       86.46       89.96      9.52 o 
  -9   3  13        2.12       -2.71      2.75 o 
  -8   3  13       12.14       15.46      3.26 o 
  -7   3  13       19.53       18.41      4.08 o 
  -6   3  13       16.22       14.85      3.40 o 
  -5   3  13       32.30       33.23      3.85 o 
  -4   3  13       58.61       60.97      3.49 o 
  -3   3  13      139.14      131.70      6.03 o 
  -2   3  13        3.12        1.80      1.42 o 
  -1   3  13      483.88      492.83     12.73 o 
   0   3  13        0.01       -1.32      1.35 o 
   1   3  13      482.52      485.96      8.05 o 
   2   3  13        3.23        1.93      1.71 o 
   3   3  13      138.80      126.72      4.73 o 
   4   3  13       60.15       60.92      3.52 o 
   5   3  13       32.90       29.45      2.92 o 
   6   3  13       16.53       10.45      2.59 o 
   7   3  13       18.56       18.07      3.82 o 
   8   3  13       12.55        7.03      3.80 o 
   9   3  13        1.96        2.99      3.69 o 
  -9   4  13       18.94       21.57      3.67 o 
  -8   4  13        0.74        2.35      3.02 o 
  -7   4  13       76.23       68.17      6.53 o 
  -6   4  13       55.80       53.40      6.25 o 
  -5   4  13       97.60       91.09      5.59 o 
  -4   4  13        9.93       10.33      2.95 o 
  -3   4  13      199.63      180.23      7.11 o 
  -2   4  13      237.58      238.25      5.07 o 
  -1   4  13       18.76       15.86      1.84 o 
   0   4  13        9.91        9.57      1.73 o 
   1   4  13       17.83       13.80      1.95 o 
   2   4  13      237.45      236.94      7.42 o 
   3   4  13      198.58      186.95      5.55 o 
   4   4  13        9.55        6.10      2.16 o 
   5   4  13       92.84       85.25      5.83 o 
   6   4  13       56.38       55.48      4.76 o 
   7   4  13       76.35       67.35      5.42 o 
   8   4  13        0.83       -2.99      2.99 o 
   9   4  13       18.72       21.42      4.81 o 
  -9   5  13        0.24        2.31      2.97 o 
  -8   5  13       28.96       32.52      3.78 o 
  -7   5  13       10.20       12.85      2.94 o 
  -6   5  13        9.43       11.33      6.70 o 
  -5   5  13       35.86       32.50      3.92 o 
  -4   5  13       96.70       90.60      7.13 o 
  -3   5  13       26.77       34.59      3.79 o 
  -2   5  13        2.70        0.78      1.64 o 
  -1   5  13      286.67      285.78      6.66 o 
   0   5  13      642.91      617.45     24.02 o 
   1   5  13      286.99      275.26      8.02 o 
   2   5  13        2.40       -0.16      3.22 o 
   3   5  13       26.74       32.72      3.70 o 
   4   5  13       95.52       89.70      5.25 o 
   5   5  13       35.66       28.61      3.81 o 
   6   5  13       10.43       13.22      3.54 o 
   7   5  13       10.47        6.25      3.45 o 
   8   5  13       30.13       24.70      4.59 o 
   9   5  13        0.23       -3.54      3.54 o 
  -8   6  13        8.49        8.50      3.01 o 
  -7   6  13       18.19       20.73      3.21 o 
  -6   6  13       33.21       29.82      3.40 o 
  -5   6  13      162.76      155.16      7.17 o 
  -4   6  13        9.01        5.69      2.86 o 
  -3   6  13       39.87       39.96      3.95 o 
  -2   6  13      281.07      270.39      8.78 o 
  -1   6  13       30.29       34.12      2.59 o 
   0   6  13        4.41        2.84      1.79 o 
   1   6  13       30.92       39.01      3.91 o 
   2   6  13      275.12      273.02      8.30 o 
   3   6  13       40.24       53.02      4.28 o 
   4   6  13        8.56        7.30      3.32 o 
   5   6  13      164.52      148.96      7.07 o 
   6   6  13       32.10       33.02      4.48 o 
   7   6  13       18.18       17.35      4.01 o 
   8   6  13        8.66       13.13      4.23 o 
  -8   7  13       18.56       17.10      5.51 o 
  -7   7  13       32.82       36.21      3.73 o 
  -6   7  13        6.41        1.53      2.47 o 
  -5   7  13        0.71        0.12      4.15 o 
  -4   7  13       56.53       43.09      4.47 o 
  -3   7  13      155.16      144.84      6.76 o 
  -2   7  13        1.54        1.43      2.64 o 
  -1   7  13       33.47       38.48      3.86 o 
   0   7  13      107.07       98.45      7.71 o 
   1   7  13       32.28       34.03      3.27 o 
   2   7  13        1.38        2.99      2.43 o 
   3   7  13      156.02      173.16      6.96 o 
   4   7  13       56.24       51.73      4.61 o 
   5   7  13        0.77       -2.17      2.76 o 
   6   7  13        6.87        6.13      3.70 o 
   7   7  13       32.91       31.57      6.43 o 
   8   7  13       19.05       18.67      4.55 o 
  -7   8  13       11.70       13.26      3.24 o 
  -6   8  13       29.14       32.82      3.61 o 
  -5   8  13      169.57      168.57      8.17 o 
  -4   8  13        9.66        8.46      3.27 o 
  -3   8  13       17.86       13.45      3.34 o 
  -2   8  13        4.34        3.48      2.94 o 
  -1   8  13       73.54       79.88     10.73 o 
   0   8  13       17.35       23.55      4.92 o 
   1   8  13       74.49       72.75      7.04 o 
   2   8  13        4.22        5.80      2.69 o 
   3   8  13       17.46       16.52      7.56 o 
   4   8  13        9.67       12.84      3.43 o 
   5   8  13      167.86      173.65      7.80 o 
   6   8  13       29.01       29.41      4.58 o 
   7   8  13       11.56        6.99      3.94 o 
  -6   9  13       20.84       31.27      4.42 o 
  -5   9  13        1.77        2.41      2.58 o 
  -4   9  13       33.79       45.73      3.58 o 
  -3   9  13       73.11       74.54      5.33 o 
  -2   9  13        9.14        9.28      3.32 o 
  -1   9  13        5.11       11.33      4.25 o 
   0   9  13        5.28        2.91      3.91 o 
   1   9  13        5.79        9.00      4.44 o 
   2   9  13        9.17       10.47      4.87 o 
   3   9  13       74.55       76.83      7.78 o 
   4   9  13       32.25       34.67      4.44 o 
   5   9  13        1.87        7.15      3.58 o 
   6   9  13       20.62       28.34      4.82 o 
  -5  10  13       25.30       31.42      5.01 o 
  -4  10  13       27.32       30.46      3.32 o 
  -3  10  13        3.80        1.21      2.99 o 
  -2  10  13       40.73       52.23      6.37 o 
  -1  10  13        7.78       12.00      4.53 o 
   0  10  13       12.04       13.05      4.51 o 
   1  10  13        7.84       -0.60      3.82 o 
   2  10  13       39.54       37.96      6.39 o 
   3  10  13        3.94       -1.81      4.27 o 
   4  10  13       27.99       29.75      6.42 o 
   5  10  13       24.85       22.26      6.39 o 
  -4  11  13       16.86       12.38      2.93 o 
  -3  11  13        1.78        3.90      2.89 o 
  -2  11  13       18.61       16.94      4.99 o 
  -1  11  13        7.50        3.15      4.15 o 
   0  11  13       12.25        7.11      4.61 o 
   1  11  13        7.26       12.22      4.87 o 
   2  11  13       18.98       20.52      5.56 o 
   3  11  13        1.81        7.13      4.94 o 
   4  11  13       16.50        9.81      5.39 o 
  -1  12  13       16.47       16.45      4.92 o 
   0  12  13       12.53       16.42      5.46 o 
   1  12  13       17.37       13.67      5.13 o 
   0   0  14      689.03      613.46     13.50 o 
   1   0  14      756.90      740.00     10.95 o 
   2   0  14        3.06        2.58      1.77 o 
   3   0  14        0.03       -1.61      1.97 o 
   4   0  14      679.10      642.06     12.03 o 
   5   0  14       73.13       63.67      4.19 o 
   6   0  14       62.47       49.48      6.52 o 
   7   0  14        0.01       -2.86      2.86 o 
   8   0  14       20.10       18.79      4.01 o 
   9   0  14       75.63       84.97      5.44 o 
  -9   1  14       25.11       30.95      3.97 o 
  -8   1  14        5.56       11.40      3.26 o 
  -7   1  14       76.20       65.55      9.38 o 
  -6   1  14       73.94       75.29      5.61 o 
  -5   1  14       20.33       14.36      2.69 o 
  -4   1  14       58.81       58.58      3.65 o 
  -3   1  14      407.40      388.80      8.55 o 
  -2   1  14      391.27      381.24      7.02 o 
  -1   1  14      542.36      502.17      8.47 o 
   0   1  14      317.58      315.78      7.58 o 
   1   1  14      545.75      510.35      8.74 o 
   2   1  14      391.71      365.54      7.02 o 
   3   1  14      405.03      387.53      8.53 o 
   4   1  14       59.87       63.73      5.16 o 
   5   1  14       20.98       26.86      3.95 o 
   6   1  14       73.22       82.85      4.48 o 
   7   1  14       76.04       66.59      5.74 o 
   8   1  14        5.50        3.66      2.80 o 
   9   1  14       24.73       33.90      5.49 o 
  -9   2  14        4.00        5.06      3.19 o 
  -8   2  14       37.62       34.30      3.81 o 
  -7   2  14       32.47       27.58      3.41 o 
  -6   2  14        0.75       -2.11      2.80 o 
  -5   2  14       11.66       12.88      3.33 o 
  -4   2  14      264.04      246.88      6.79 o 
  -3   2  14      227.95      214.80      6.17 o 
  -2   2  14      297.36      301.82      6.43 o 
  -1   2  14      297.39      294.80      5.97 o 
   0   2  14      697.11      672.44     10.26 o 
   1   2  14      294.80      273.26      7.64 o 
   2   2  14      298.69      294.27      7.07 o 
   3   2  14      231.21      221.06      6.22 o 
   4   2  14      260.39      261.30      6.97 o 
   5   2  14       11.03       12.32      2.58 o 
   6   2  14        0.53       -0.07      2.94 o 
   7   2  14       31.04       30.83      3.90 o 
   8   2  14       36.50       39.35      3.38 o 
   9   2  14        4.06       -2.29      5.13 o 
  -9   3  14       13.21       15.42      3.81 o 
  -8   3  14        8.98        4.30      3.76 o 
  -7   3  14       24.35       26.13      3.47 o 
  -6   3  14       35.81       41.02      6.01 o 
  -5   3  14       34.27       31.82      3.97 o 
  -4   3  14      146.91      131.74      9.21 o 
  -3   3  14       32.04       34.56      2.95 o 
  -2   3  14       78.04       65.77      2.99 o 
  -1   3  14      197.24      206.44      4.97 o 
   0   3  14      531.92      566.93      9.88 o 
   1   3  14      202.24      207.42      5.63 o 
   2   3  14       76.76       61.76      4.28 o 
   3   3  14       31.65       28.61      3.89 o 
   4   3  14      144.17      126.93      5.01 o 
   5   3  14       36.08       35.90      3.64 o 
   6   3  14       33.81       31.18      4.01 o 
   7   3  14       25.02       23.11      4.13 o 
   8   3  14        9.59       14.47      4.13 o 
   9   3  14       12.77       24.32     11.06 o 
  -9   4  14       16.33       15.31      3.62 o 
  -8   4  14       13.92       15.34      4.67 o 
  -7   4  14        8.95        5.44      2.74 o 
  -6   4  14       43.28       43.93      4.65 o 
  -5   4  14       34.65       34.62      4.18 o 
  -4   4  14        5.14        4.34      2.72 o 
  -3   4  14       61.70       52.97      4.34 o 
  -2   4  14      112.71      115.83      4.35 o 
  -1   4  14      204.86      195.73      4.76 o 
   0   4  14       17.15       12.09      2.73 o 
   1   4  14      203.61      205.10      5.05 o 
   2   4  14      111.47      111.05      4.53 o 
   3   4  14       64.28       60.11      4.78 o 
   4   4  14        4.82        4.15      2.67 o 
   5   4  14       35.30       39.03      4.29 o 
   6   4  14       41.57       35.19      4.99 o 
   7   4  14        8.37        4.18      4.45 o 
   8   4  14       13.14       10.93      4.09 o 
   9   4  14       16.32       19.39      4.85 o 
  -8   5  14        1.56        1.20      2.75 o 
  -7   5  14       61.19       68.15      4.61 o 
  -6   5  14        2.27        6.40      3.24 o 
  -5   5  14        5.56        4.34      3.12 o 
  -4   5  14       32.03       31.43      4.25 o 
  -3   5  14      151.58      164.31      6.98 o 
  -2   5  14       14.06       13.24      2.24 o 
  -1   5  14       66.71       68.12      3.50 o 
   0   5  14       28.43       37.21      2.88 o 
   1   5  14       67.61       73.59      4.49 o 
   2   5  14       15.58       13.92      3.01 o 
   3   5  14      153.21      158.21      6.74 o 
   4   5  14       32.66       31.50      3.89 o 
   5   5  14        5.52        3.56      2.95 o 
   6   5  14        2.04       -0.58      3.66 o 
   7   5  14       63.57       71.58      5.76 o 
   8   5  14        1.53        4.47      3.80 o 
  -8   6  14        1.32       -0.05      2.76 o 
  -7   6  14        6.44       10.48      3.13 o 
  -6   6  14       10.73       14.40      3.06 o 
  -5   6  14       24.83       24.58      4.98 o 
  -4   6  14        6.69        6.21      5.24 o 
  -3   6  14       44.33       48.32      5.08 o 
  -2   6  14       66.10       70.19      5.62 o 
  -1   6  14       25.51       29.71      3.72 o 
   0   6  14       46.32       47.32      3.96 o 
   1   6  14       25.49       30.72      3.36 o 
   2   6  14       66.71       69.45      7.29 o 
   3   6  14       43.19       37.84      8.55 o 
   4   6  14        7.19        9.09      3.31 o 
   5   6  14       23.12       22.37      6.87 o 
   6   6  14       11.27        9.32      3.66 o 
   7   6  14        6.27        9.69      4.25 o 
   8   6  14        1.14       -2.31      3.75 o 
  -7   7  14       21.58       18.50      3.55 o 
  -6   7  14       36.31       39.75      3.86 o 
  -5   7  14       13.07        8.27      3.39 o 
  -4   7  14       33.27       29.97      4.30 o 
  -3   7  14       41.83       53.51      4.78 o 
  -2   7  14        3.54        3.40      4.64 o 
  -1   7  14        2.71        2.85      2.75 o 
   0   7  14       38.77       31.64      5.15 o 
   1   7  14        2.55        2.26      2.50 o 
   2   7  14        4.03        5.64      2.75 o 
   3   7  14       43.51       50.38      4.80 o 
   4   7  14       32.97       29.99      4.00 o 
   5   7  14       13.18       13.31      5.25 o 
   6   7  14       36.68       35.49      4.79 o 
   7   7  14       22.30       32.45      5.29 o 
  -7   8  14       10.89        7.51      3.97 o 
  -6   8  14       18.58       15.42      3.42 o 
  -5   8  14       10.42        5.64      2.76 o 
  -4   8  14       71.35       69.16      5.49 o 
  -3   8  14       15.23       13.79      3.48 o 
  -2   8  14       89.98       99.01      6.05 o 
  -1   8  14       41.41       35.77      6.01 o 
   0   8  14        8.80        4.56      4.08 o 
   1   8  14       42.64       43.71      6.16 o 
   2   8  14       89.60       88.88      8.07 o 
   3   8  14       15.15       12.66      3.29 o 
   4   8  14       71.38       73.44      8.85 o 
   5   8  14       10.55       10.23      3.83 o 
   6   8  14       18.20       29.64      4.51 o 
   7   8  14       10.42        7.57      4.25 o 
  -6   9  14       32.89       34.24      3.92 o 
  -5   9  14       21.34       24.28      3.47 o 
  -4   9  14       20.83       21.25      4.00 o 
  -3   9  14       48.76       53.33      4.91 o 
  -2   9  14       40.16       45.04      4.63 o 
  -1   9  14       50.85       59.53      6.85 o 
   0   9  14        3.55        3.15      4.01 o 
   1   9  14       52.12       65.26      6.92 o 
   2   9  14       40.04       36.39      6.16 o 
   3   9  14       49.37       52.76      7.09 o 
   4   9  14       20.86       26.12      4.13 o 
   5   9  14       21.70       25.64      5.40 o 
   6   9  14       32.54       34.79      5.07 o 
  -4  10  14        3.10       -2.39      2.53 o 
  -3  10  14        0.38       -4.73      7.40 o 
  -2  10  14        1.04        0.26      4.03 o 
  -1  10  14       22.30       24.29      5.44 o 
   0  10  14        2.18       -3.75      3.82 o 
   1  10  14       23.17       22.17      5.61 o 
   2  10  14        0.97       -2.05      4.32 o 
   3  10  14        0.29       -3.94      4.20 o 
   4  10  14        2.99        6.42      5.37 o 
  -3  11  14       21.49       20.30      3.63 o 
  -2  11  14        3.25        9.64      4.96 o 
  -1  11  14        0.92       -1.60      4.25 o 
   0  11  14        0.50       -3.96      3.96 o 
   1  11  14        1.12        0.26      4.37 o 
   2  11  14        3.40        1.86      4.75 o 
   3  11  14       21.20       17.20      5.92 o 
   1   0  15      169.93      165.13      4.76 o 
   2   0  15      180.68      179.95      4.93 o 
   3   0  15      387.95      374.19      8.60 o 
   4   0  15       31.80       24.25      2.92 o 
   5   0  15       15.57        6.48      2.59 o 
   6   0  15        0.01       -0.77      2.52 o 
   7   0  15       97.77       99.41      6.71 o 
   8   0  15       50.52       61.16      4.73 o 
   9   0  15        0.25       -2.99      2.99 o 
  -9   1  15       46.49       46.22      4.61 o 
  -8   1  15        6.71        5.82      3.20 o 
  -7   1  15        3.31        3.23      3.48 o 
  -6   1  15        5.02        2.37      3.16 o 
  -5   1  15      100.36      101.62      5.78 o 
  -4   1  15       51.08       61.96      3.77 o 
  -3   1  15      118.27      113.10      5.57 o 
  -2   1  15       34.75       34.18      2.57 o 
  -1   1  15       13.68       11.37      2.06 o 
   0   1  15      937.71      920.13     20.48 o 
   1   1  15       12.55       13.01      2.36 o 
   2   1  15       35.70       41.06      2.78 o 
   3   1  15      118.43      113.95      4.86 o 
   4   1  15       50.46       49.62      3.62 o 
   5   1  15      101.96      110.84      5.33 o 
   6   1  15        5.68        9.34      2.77 o 
   7   1  15        3.13        2.16      2.60 o 
   8   1  15        6.61        7.46      4.46 o 
   9   1  15       45.99       50.80      8.64 o 
  -9   2  15       16.73       16.62      5.18 o 
  -8   2  15       19.13       23.56      3.64 o 
  -7   2  15       25.19       24.73      4.30 o 
  -6   2  15       70.61       80.12      5.99 o 
  -5   2  15       29.69       30.81      4.16 o 
  -4   2  15      239.01      229.82     10.70 o 
  -3   2  15      113.91      105.53      4.72 o 
  -2   2  15      189.71      184.84      8.48 o 
  -1   2  15      291.12      272.87      6.04 o 
   0   2  15        1.76        0.51      1.76 o 
   1   2  15      286.57      291.08     10.83 o 
   2   2  15      192.35      175.86      5.69 o 
   3   2  15      115.43      108.43      4.73 o 
   4   2  15      242.19      225.85      6.69 o 
   5   2  15       28.64       24.56      4.76 o 
   6   2  15       69.31       84.32      4.72 o 
   7   2  15       24.99       23.20      4.19 o 
   8   2  15       18.27       16.94      6.61 o 
   9   2  15       17.00       25.05      7.02 o 
  -8   3  15       16.51       18.41      6.07 o 
  -7   3  15       28.88       35.41      4.39 o 
  -6   3  15        0.55        3.52      3.24 o 
  -5   3  15        4.27        2.97      3.09 o 
  -4   3  15       46.50       48.73      4.53 o 
  -3   3  15       61.95       66.88      4.75 o 
  -2   3  15      156.40      154.29      4.51 o 
  -1   3  15      266.84      249.94      5.65 o 
   0   3  15       32.42       32.06      2.97 o 
   1   3  15      271.22      264.78      5.90 o 
   2   3  15      163.82      160.15      6.78 o 
   3   3  15       61.37       61.52      5.21 o 
   4   3  15       48.57       49.27      3.61 o 
   5   3  15        4.26        3.36      2.41 o 
   6   3  15        0.28       -3.37      4.33 o 
   7   3  15       29.92       30.51      6.74 o 
   8   3  15       16.30       18.56      4.63 o 
  -8   4  15        8.97        7.55      3.11 o 
  -7   4  15        4.09        2.18      2.85 o 
  -6   4  15        3.40        3.01      3.16 o 
  -5   4  15        2.65        0.91      2.88 o 
  -4   4  15        9.44       11.24      3.24 o 
  -3   4  15       18.62       25.62      3.74 o 
  -2   4  15       20.21       16.65      2.35 o 
  -1   4  15       11.40        9.35      2.14 o 
   0   4  15       24.80       24.09      2.63 o 
   1   4  15       10.13        9.12      2.24 o 
   2   4  15       19.43        8.72      2.82 o 
   3   4  15       18.85       24.30      3.45 o 
   4   4  15        9.59        6.67      3.16 o 
   5   4  15        2.36        0.08      2.91 o 
   6   4  15        2.91        5.50      3.45 o 
   7   4  15        4.05       -1.51      4.31 o 
   8   4  15        8.33        1.62      3.75 o 
  -8   5  15        7.86       15.79      3.50 o 
  -7   5  15       13.43       11.71      3.19 o 
  -6   5  15       11.07        9.81      3.72 o 
  -5   5  15        7.17        2.08      4.46 o 
  -4   5  15        9.13        8.89      3.27 o 
  -3   5  15       21.89       18.64      3.72 o 
  -2   5  15       24.54       28.27      3.78 o 
  -1   5  15        8.93       13.10      2.24 o 
   0   5  15        1.85        5.08      2.09 o 
   1   5  15       10.03       12.45      2.91 o 
   2   5  15       25.26       30.20      5.32 o 
   3   5  15       21.79       26.20      5.29 o 
   4   5  15        9.96       12.65      3.37 o 
   5   5  15        8.43       13.34      3.58 o 
   6   5  15       11.70        9.78      4.63 o 
   7   5  15       13.38       15.36      6.04 o 
   8   5  15        8.08        9.50      4.42 o 
  -7   6  15       10.20       14.63      3.37 o 
  -6   6  15        8.52        1.87      3.32 o 
  -5   6  15        4.71        1.70      7.77 o 
  -4   6  15       74.02       75.74      5.53 o 
  -3   6  15       14.63       18.22      3.78 o 
  -2   6  15       41.30       41.91      4.44 o 
  -1   6  15       76.01       78.33      5.27 o 
   0   6  15       12.55       22.70      3.33 o 
   1   6  15       77.60       77.02      4.94 o 
   2   6  15       42.83       38.01      7.47 o 
   3   6  15       15.09       15.53      3.35 o 
   4   6  15       75.17       77.54      8.82 o 
   5   6  15        4.54        7.29      5.62 o 
   6   6  15        8.20        9.21      3.67 o 
   7   6  15        9.58        7.62      4.01 o 
  -7   7  15        0.38        0.20      2.89 o 
  -6   7  15       43.80       48.32      4.09 o 
  -5   7  15        3.02        1.85      3.45 o 
  -4   7  15        1.95        5.12      3.35 o 
  -3   7  15       15.58       16.23      3.80 o 
  -2   7  15      254.88      256.37     11.87 o 
  -1   7  15        9.16        8.19      3.23 o 
   0   7  15        3.33        7.44      4.25 o 
   1   7  15        9.35        0.74      3.87 o 
   2   7  15      255.71      283.74      9.20 o 
   3   7  15       16.30       12.00      3.39 o 
   4   7  15        1.73       -3.01      3.01 o 
   5   7  15        3.41        3.71      3.57 o 
   6   7  15       44.38       49.32      5.25 o 
   7   7  15        0.31        3.75      3.93 o 
  -6   8  15       19.11       21.01      3.58 o 
  -5   8  15        3.18        1.77      3.46 o 
  -4   8  15       81.68       76.29      6.80 o 
  -3   8  15        3.79        5.79      3.42 o 
  -2   8  15       17.84       14.65      3.85 o 
  -1   8  15        0.09       -2.93      3.97 o 
   0   8  15      107.67      114.58      8.85 o 
   1   8  15        0.14       -1.53      3.94 o 
   2   8  15       17.69       23.96      5.92 o 
   3   8  15        3.82        7.95      3.36 o 
   4   8  15       82.29      102.64      6.30 o 
   5   8  15        3.11        0.23      3.46 o 
   6   8  15       19.02       16.17      4.44 o 
  -5   9  15        2.85        5.33      2.86 o 
  -4   9  15       29.62       23.03      4.14 o 
  -3   9  15        6.97        9.22      7.60 o 
  -2   9  15      132.00      139.18     14.26 o 
  -1   9  15        0.88       -3.03      4.08 o 
   0   9  15       13.95       11.12      4.99 o 
   1   9  15        0.71       -3.60      3.77 o 
   2   9  15      133.48      147.08     10.64 o 
   3   9  15        7.42        4.82      4.84 o 
   4   9  15       30.31       29.52      6.39 o 
   5   9  15        2.78        1.20      3.57 o 
  -4  10  15       13.41       10.25      3.11 o 
  -3  10  15       16.29       14.18      3.89 o 
  -2  10  15        6.38        0.31      4.56 o 
  -1  10  15        6.91       11.17      5.08 o 
   0  10  15        5.45        9.00      4.84 o 
   1  10  15        7.58        6.23      4.94 o 
   2  10  15        6.73        7.13      5.18 o 
   3  10  15       16.92       22.64      6.42 o 
   4  10  15       13.42        3.39      5.49 o 
  -1  11  15       14.13       21.86      5.75 o 
   0  11  15        0.00        1.53      4.70 o 
   1  11  15       14.38        9.31      5.34 o 
   0   0  16      500.16      508.30     12.66 o 
   1   0  16       13.70       15.02      2.47 o 
   2   0  16        3.71        2.85      1.91 o 
   3   0  16       92.02       89.42      4.53 o 
   4   0  16      242.20      241.26      7.31 o 
   5   0  16       20.88       21.40      3.06 o 
   6   0  16      102.52      113.85      9.25 o 
   7   0  16       12.62       17.54      4.22 o 
   8   0  16       14.28       16.57      3.65 o 
  -8   1  16       73.69       82.14      8.57 o 
  -7   1  16        4.59        0.01      3.23 o 
  -6   1  16       11.90        4.79      3.60 o 
  -5   1  16      104.70      113.45     10.71 o 
  -4   1  16       11.74       13.24      3.53 o 
  -3   1  16       29.90       33.01      3.96 o 
  -2   1  16       86.37       91.09      3.82 o 
  -1   1  16      182.02      183.73      5.04 o 
   0   1  16        7.17       14.31      2.10 o 
   1   1  16      185.61      178.78      5.77 o 
   2   1  16       85.01       92.68      4.49 o 
   3   1  16       29.73       30.55      3.87 o 
   4   1  16       11.68       16.00      4.92 o 
   5   1  16      106.72      102.12      6.89 o 
   6   1  16       11.83        9.30      2.91 o 
   7   1  16        4.68        5.69      3.62 o 
   8   1  16       73.50       77.19      6.29 o 
  -8   2  16        3.79        5.85      3.24 o 
  -7   2  16       13.66        3.54      3.59 o 
  -6   2  16        7.29        5.10      4.70 o 
  -5   2  16        8.91        9.10      3.43 o 
  -4   2  16       40.76       40.25      4.39 o 
  -3   2  16      116.65      115.11     17.47 o 
  -2   2  16       34.35       34.70      2.58 o 
  -1   2  16       14.84       13.99      2.12 o 
   0   2  16      179.62      173.76      4.94 o 
   1   2  16       14.57       12.20      2.11 o 
   2   2  16       34.82       38.97      3.25 o 
   3   2  16      119.92      111.37      4.94 o 
   4   2  16       40.01       37.91      3.56 o 
   5   2  16        9.25        9.32      3.58 o 
   6   2  16        7.07        4.28      2.68 o 
   7   2  16       13.88       11.96      3.98 o 
   8   2  16        3.93       -2.03      5.01 o 
  -8   3  16        5.10        5.44      3.20 o 
  -7   3  16        9.87       10.80      4.26 o 
  -6   3  16       35.41       26.04      4.37 o 
  -5   3  16       66.07       72.37      5.91 o 
  -4   3  16        0.92        0.28      2.92 o 
  -3   3  16       31.78       29.82      4.02 o 
  -2   3  16       30.65       34.36      2.97 o 
  -1   3  16        6.92        9.99      2.34 o 
   0   3  16       49.95       52.48      2.92 o 
   1   3  16        8.55       11.24      2.00 o 
   2   3  16       29.81       35.67      3.12 o 
   3   3  16       31.40       29.61      3.88 o 
   4   3  16        0.87        4.14      3.05 o 
   5   3  16       67.37       57.78      5.07 o 
   6   3  16       35.07       30.03      5.37 o 
   7   3  16        9.88        3.23      3.53 o 
   8   3  16        4.89       -4.56      4.82 o 
  -8   4  16       16.45       18.65      3.63 o 
  -7   4  16        0.98        1.10      2.67 o 
  -6   4  16       19.26       24.54      5.94 o 
  -5   4  16        8.45        5.44      3.41 o 
  -4   4  16       87.55       87.55      5.82 o 
  -3   4  16        8.80        8.37      3.28 o 
  -2   4  16        1.42        1.97      2.06 o 
  -1   4  16       62.97       61.27      6.89 o 
   0   4  16       48.41       53.87      3.59 o 
   1   4  16       61.10       57.23      3.71 o 
   2   4  16        1.26       -1.29      2.51 o 
   3   4  16        9.08        1.82      2.92 o 
   4   4  16       87.03       87.73      6.75 o 
   5   4  16        8.44        3.48      3.44 o 
   6   4  16       19.26       19.03      4.09 o 
   7   4  16        1.07        1.59      5.80 o 
   8   4  16       15.68       11.99      4.46 o 
  -7   5  16        8.65        4.74      3.03 o 
  -6   5  16       41.27       41.82      7.52 o 
  -5   5  16       22.06       17.51      5.40 o 
  -4   5  16        1.30       -2.67      2.67 o 
  -3   5  16       49.13       51.69      4.94 o 
  -2   5  16      140.61      143.75      7.36 o 
  -1   5  16       21.02       22.18      2.69 o 
   0   5  16       40.64       39.00      3.24 o 
   1   5  16       21.27       23.67      3.50 o 
   2   5  16      140.09      145.01      7.98 o 
   3   5  16       48.70       54.77      7.87 o 
   4   5  16        1.33       -2.80      2.80 o 
   5   5  16       22.39       22.47      4.13 o 
   6   5  16       40.33       38.67      4.95 o 
   7   5  16        8.52        5.29      4.02 o 
  -7   6  16       20.56       22.38      4.29 o 
  -6   6  16       24.10       31.48      6.11 o 
  -5   6  16        0.24       -3.09      3.09 o 
  -4   6  16       45.39       54.20      5.17 o 
  -3   6  16       68.18       75.80      6.63 o 
  -2   6  16       16.62       15.34      4.77 o 
  -1   6  16       44.17       37.71      8.55 o 
   0   6  16      168.87      171.31      7.96 o 
   1   6  16       44.29       44.45      4.12 o 
   2   6  16       17.15       27.50      5.50 o 
   3   6  16       67.53       71.72      5.33 o 
   4   6  16       44.37       48.55      4.92 o 
   5   6  16        0.27        5.50      3.43 o 
   6   6  16       22.94       21.72      4.70 o 
   7   6  16       20.55       14.77      4.39 o 
  -6   7  16       10.43       14.48      3.41 o 
  -5   7  16      108.98      115.91      7.31 o 
  -4   7  16        8.77        6.54      3.72 o 
  -3   7  16       99.81       98.93      6.53 o 
  -2   7  16       18.97       16.90      6.67 o 
  -1   7  16       72.19       77.30      5.71 o 
   0   7  16       10.11        2.48      4.61 o 
   1   7  16       72.19       68.98      7.40 o 
   2   7  16       19.85       25.18      4.64 o 
   3   7  16       98.96       99.47     12.17 o 
   4   7  16        9.09        8.20      3.70 o 
   5   7  16      108.52      124.40      7.35 o 
   6   7  16       10.06       14.78      4.35 o 
  -5   8  16        0.37        1.21      3.46 o 
  -4   8  16       12.92        9.99      3.96 o 
  -3   8  16       86.67       99.17      6.48 o 
  -2   8  16       15.08       11.07      3.84 o 
  -1   8  16       31.24       26.75      4.21 o 
   0   8  16        2.45        1.65      4.25 o 
   1   8  16       30.76       33.33      6.20 o 
   2   8  16       14.98       12.60      5.37 o 
   3   8  16       86.35       97.90      9.09 o 
   4   8  16       13.14       17.51      4.16 o 
   5   8  16        0.40        0.91      3.64 o 
  -4   9  16        6.28        3.72      6.54 o 
  -3   9  16       14.27        8.13      3.66 o 
  -2   9  16       23.87       21.74      4.55 o 
  -1   9  16       67.62       68.36      7.92 o 
   0   9  16        0.50       -0.24      4.63 o 
   1   9  16       67.92       74.11      8.28 o 
   2   9  16       24.32       39.01      7.09 o 
   3   9  16       14.39        9.02      5.97 o 
   4   9  16        6.31        9.57      5.73 o 
  -2  10  16       25.56       25.56      6.35 o 
  -1  10  16        4.96       14.24      5.58 o 
   0  10  16       13.50       18.49      6.04 o 
   1  10  16        5.00        4.82      4.99 o 
   2  10  16       26.04       25.32      6.54 o 
   1   0  17      130.63      118.01      4.50 o 
   2   0  17      259.24      245.49      6.93 o 
   3   0  17       95.70       98.88      4.92 o 
   4   0  17       26.95       26.62      3.33 o 
   5   0  17        0.82        0.82      3.17 o 
   6   0  17       29.24       25.63      4.49 o 
   7   0  17       15.79       27.13      6.11 o 
   8   0  17        5.29        8.71      4.30 o 
  -8   1  17        7.79       10.75      3.57 o 
  -7   1  17       13.77        9.95      5.20 o 
  -6   1  17        0.66        2.71      3.48 o 
  -5   1  17        2.21        1.12      3.29 o 
  -4   1  17       45.65       52.30      4.97 o 
  -3   1  17       28.49       28.08      4.15 o 
  -2   1  17       31.28       30.36      2.67 o 
  -1   1  17        6.66        7.44      2.06 o 
   0   1  17      254.31      251.22      6.12 o 
   1   1  17        5.70        6.77      2.10 o 
   2   1  17       32.11       31.57      4.90 o 
   3   1  17       27.67       23.20      4.08 o 
   4   1  17       46.50       47.96      3.83 o 
   5   1  17        1.79        4.27      2.58 o 
   6   1  17        0.57       -0.96      3.33 o 
   7   1  17       13.22        2.27      5.13 o 
   8   1  17        7.71       -0.93      5.30 o 
  -8   2  17        1.52        2.49      3.22 o 
  -7   2  17        3.65        3.27      6.79 o 
  -6   2  17       18.85       17.76      4.16 o 
  -5   2  17      103.61      111.34      6.89 o 
  -4   2  17       76.70       85.78      8.71 o 
  -3   2  17        2.10        4.61      3.04 o 
  -2   2  17       88.60       87.84      4.49 o 
  -1   2  17       32.62       31.95      3.01 o 
   0   2  17       86.29       81.60      3.64 o 
   1   2  17       33.29       34.18      2.75 o 
   2   2  17       87.64       90.69      4.53 o 
   3   2  17        2.02       -1.62      2.27 o 
   4   2  17       75.55       83.64      6.30 o 
   5   2  17      103.73      115.26      8.90 o 
   6   2  17       18.95       13.03      4.03 o 
   7   2  17        3.84       -3.70      5.01 o 
   8   2  17        1.43       -0.17      5.66 o 
  -7   3  17        9.47       10.98      5.74 o 
  -6   3  17        0.01        2.73      3.53 o 
  -5   3  17        9.21        7.88      3.65 o 
  -4   3  17       36.69       39.81      4.66 o 
  -3   3  17       73.60       67.03      5.32 o 
  -2   3  17      123.47      116.23      5.05 o 
  -1   3  17       44.25       49.05      3.54 o 
   0   3  17        4.35        3.51      2.80 o 
   1   3  17       45.93       43.22      4.75 o 
   2   3  17      120.84      129.80      8.20 o 
   3   3  17       72.84       72.14      5.31 o 
   4   3  17       35.63       34.94      4.56 o 
   5   3  17        9.31       10.62      3.85 o 
   6   3  17        0.04       -3.32      3.32 o 
   7   3  17        9.10       12.17      4.35 o 
  -7   4  17        8.95        1.91      3.64 o 
  -6   4  17        0.14        0.56      4.86 o 
  -5   4  17       47.29       50.38      5.17 o 
  -4   4  17       46.43       47.14      4.89 o 
  -3   4  17       64.23       61.44      5.15 o 
  -2   4  17       13.25       13.32      2.63 o 
  -1   4  17       74.83       79.03      4.30 o 
   0   4  17      110.35      116.64      5.03 o 
   1   4  17       74.63       81.52      4.50 o 
   2   4  17       14.02       16.05      3.44 o 
   3   4  17       63.78       64.54      8.66 o 
   4   4  17       45.84       45.36      4.74 o 
   5   4  17       47.83       47.78      5.15 o 
   6   4  17        0.23       -3.29      3.29 o 
   7   4  17        8.40        5.90      4.28 o 
  -7   5  17        4.46        1.75      3.28 o 
  -6   5  17       18.60       16.11      4.16 o 
  -5   5  17       36.34       32.98      4.68 o 
  -4   5  17       14.00       16.22      3.90 o 
  -3   5  17       52.06       50.48      5.00 o 
  -2   5  17        6.06        8.20      3.47 o 
  -1   5  17       10.75       13.43      3.63 o 
   0   5  17       11.16        9.34      2.53 o 
   1   5  17       11.26       13.81      3.32 o 
   2   5  17        5.91        4.62      3.10 o 
   3   5  17       51.82       50.55      4.84 o 
   4   5  17       15.15       11.13      3.67 o 
   5   5  17       35.16       49.63      5.31 o 
   6   5  17       17.94       18.01      8.96 o 
   7   5  17        4.37        4.33      5.75 o 
  -6   6  17       47.98       58.64      5.85 o 
  -5   6  17        0.39        0.08      3.34 o 
  -4   6  17       26.58       35.60      4.84 o 
  -3   6  17       56.22       64.61      9.88 o 
  -2   6  17       36.00       33.03      4.53 o 
  -1   6  17       38.41       42.09      7.15 o 
   0   6  17       12.84       13.73      4.02 o 
   1   6  17       38.22       39.51      8.16 o 
   2   6  17       37.78       33.09      4.29 o 
   3   6  17       56.04       56.79      5.14 o 
   4   6  17       26.60       35.25      4.69 o 
   5   6  17        0.43        0.35      5.45 o 
   6   6  17       49.15       55.23      5.78 o 
  -5   7  17       10.32       12.36      4.07 o 
  -4   7  17       34.35       38.36      6.86 o 
  -3   7  17       11.86       14.43      4.99 o 
  -2   7  17       89.46       95.93      6.61 o 
  -1   7  17       53.87       56.54      5.31 o 
   0   7  17        0.32       -4.29      4.29 o 
   1   7  17       53.85       53.54      7.23 o 
   2   7  17       90.35      105.30      9.33 o 
   3   7  17       11.67       15.92      3.95 o 
   4   7  17       35.20       40.98      5.09 o 
   5   7  17        9.89        7.94      3.98 o 
  -4   8  17       22.96       24.84      4.59 o 
  -3   8  17        9.34        7.89      3.64 o 
  -2   8  17       19.31       22.99      4.37 o 
  -1   8  17       15.66       24.47      4.51 o 
   0   8  17        0.35        1.10      4.72 o 
   1   8  17       16.17       10.55      5.66 o 
   2   8  17       19.73       30.64      6.56 o 
   3   8  17        9.22        4.82      5.44 o 
   4   8  17       23.25       19.40      6.75 o 
  -3   9  17       11.68        9.15      3.82 o 
  -2   9  17       24.54       31.32      4.98 o 
  -1   9  17        6.29       11.12      5.73 o 
   0   9  17       23.21       23.84      6.32 o 
   1   9  17        6.06       11.14      5.32 o 
   2   9  17       24.90        9.33      5.89 o 
   3   9  17       11.80       14.36      5.89 o 
   0   0  18       30.63       24.66      6.02 o 
   1   0  18       76.25       81.02      5.04 o 
   2   0  18        6.08        8.53      2.57 o 
   3   0  18        0.01       -0.07      2.87 o 
   4   0  18       16.92       14.01      4.75 o 
   5   0  18       47.71       52.44      5.31 o 
   6   0  18        8.29        8.88      4.12 o 
   7   0  18        0.04       -1.72      3.50 o 
  -7   1  18       23.13       27.25      4.97 o 
  -6   1  18        6.40       13.21      4.26 o 
  -5   1  18       13.38       12.15      4.06 o 
  -4   1  18       32.53       30.29      5.57 o 
  -3   1  18       29.00       31.66      4.29 o 
  -2   1  18        4.80        3.21      2.45 o 
  -1   1  18       36.70       42.57      3.21 o 
   0   1  18       38.95       39.37      3.79 o 
   1   1  18       38.23       41.30      3.09 o 
   2   1  18        4.84        4.23      2.44 o 
   3   1  18       29.48       34.78      3.51 o 
   4   1  18       33.52       33.29      6.01 o 
   5   1  18       13.06       11.56      6.22 o 
   6   1  18        6.00       -4.03      5.15 o 
   7   1  18       23.15       33.81      7.68 o 
  -7   2  18        0.64        4.28      4.28 o 
  -6   2  18       40.24       33.28      4.96 o 
  -5   2  18        7.80        6.78      3.75 o 
  -4   2  18       82.15      112.34      8.14 o 
  -3   2  18        2.42        4.49      3.21 o 
  -2   2  18       62.98       68.56      4.23 o 
  -1   2  18       40.93       49.15      4.08 o 
   0   2  18        2.94        1.63      2.32 o 
   1   2  18       39.84       36.31      3.48 o 
   2   2  18       64.61       77.70      5.42 o 
   3   2  18        2.15       -3.96      3.96 o 
   4   2  18       82.65      102.08      6.58 o 
   5   2  18        7.39       12.94      8.47 o 
   6   2  18       41.72       47.58      8.02 o 
   7   2  18        0.68       -1.50      5.51 o 
  -7   3  18        7.25        8.48      4.19 o 
  -6   3  18        7.30        7.53      3.96 o 
  -5   3  18       16.24       19.88      4.28 o 
  -4   3  18       73.32       67.21      5.82 o 
  -3   3  18        0.29        2.73      4.26 o 
  -2   3  18       12.67       13.77      2.72 o 
  -1   3  18        4.40       -0.70      2.25 o 
   0   3  18        7.29        3.48      2.44 o 
   1   3  18        4.34        1.40      2.48 o 
   2   3  18       12.36        9.35      3.45 o 
   3   3  18        0.35       -0.65      2.94 o 
   4   3  18       74.81       80.52      6.01 o 
   5   3  18       16.55       11.97      4.03 o 
   6   3  18        6.97        9.90      9.21 o 
   7   3  18        7.08        9.21      6.16 o 
  -6   4  18       56.41       56.87      5.85 o 
  -5   4  18        8.37       10.40      3.97 o 
  -4   4  18       23.08       23.71      4.56 o 
  -3   4  18       17.54       19.87      5.67 o 
  -2   4  18       58.53       52.63      5.19 o 
  -1   4  18       26.13       28.66      3.25 o 
   0   4  18        8.14        4.77      2.50 o 
   1   4  18       27.33       34.40      3.51 o 
   2   4  18       59.84       62.72      7.09 o 
   3   4  18       18.08       12.37      3.68 o 
   4   4  18       23.22       23.00      6.78 o 
   5   4  18        9.12        7.46      3.69 o 
   6   4  18       57.31       56.95      5.83 o 
  -6   5  18        4.36        1.20      3.71 o 
  -5   5  18       10.36       19.21      4.42 o 
  -4   5  18       30.07       30.34      4.65 o 
  -3   5  18       15.47       23.81      4.44 o 
  -2   5  18       18.61       19.45      4.11 o 
  -1   5  18       28.06       32.34      6.66 o 
   0   5  18        0.23       -2.27      2.27 o 
   1   5  18       28.66       33.23      4.07 o 
   2   5  18       18.88       25.58      4.11 o 
   3   5  18       16.01       16.10      3.88 o 
   4   5  18       30.29       34.28      4.83 o 
   5   5  18       10.47       13.02      4.27 o 
   6   5  18        4.36        8.72      4.16 o 
  -5   6  18       19.94       18.62      4.44 o 
  -4   6  18       10.67       10.48      4.00 o 
  -3   6  18        3.86        0.52      3.79 o 
  -2   6  18       34.82       46.64      5.13 o 
  -1   6  18       47.12       46.74      5.21 o 
   0   6  18        0.08        0.09      3.29 o 
   1   6  18       49.15       47.82      7.37 o 
   2   6  18       34.92       40.57      4.62 o 
   3   6  18        4.00        4.26      3.64 o 
   4   6  18       10.94       11.80      4.03 o 
   5   6  18       20.67       24.43      4.83 o 
  -4   7  18        7.64        8.72      3.84 o 
  -3   7  18       20.00       18.17      4.20 o 
  -2   7  18        8.55        9.74      3.80 o 
  -1   7  18        0.75       -1.60      3.48 o 
   0   7  18       36.45       27.25      6.18 o 
   1   7  18        0.91        8.42      5.63 o 
   2   7  18        8.52       19.04      5.82 o 
   3   7  18       20.36       21.21      6.37 o 
   4   7  18        7.58       11.30      4.17 o 
  -3   8  18        7.99       -0.05      5.91 o 
  -2   8  18       35.60       44.57      5.28 o 
  -1   8  18       13.03       16.06      5.82 o 
   0   8  18        1.20       -0.45      4.92 o 
   1   8  18       12.89       -4.80      4.80 o 
   2   8  18       36.26       52.23      7.64 o 
   3   8  18        8.20        5.30      5.34 o 
  -1   9  18       15.04       14.72      5.75 o 
   0   9  18        7.74        6.01      5.66 o 
   1   9  18       14.84       23.84      6.59 o 
   1   0  19        0.39       -0.96      1.98 o 
   2   0  19       19.57       18.75      3.65 o 
   3   0  19       32.36       34.50      4.63 o 
   4   0  19       79.60       85.59      6.50 o 
   5   0  19        9.46       11.91      4.09 o 
   6   0  19       12.14       10.76      6.20 o 
  -6   1  19       15.10       10.71      4.50 o 
  -5   1  19       36.42       28.31      4.92 o 
  -4   1  19       41.14       33.64      4.81 o 
  -3   1  19       25.50       32.19      4.66 o 
  -2   1  19        5.52        5.04      3.10 o 
  -1   1  19       70.01       65.86      4.26 o 
   0   1  19        1.09        2.66      2.50 o 
   1   1  19       70.99       61.10      7.04 o 
   2   1  19        5.33        6.38      3.52 o 
   3   1  19       25.73       23.18      4.92 o 
   4   1  19       40.28       39.75      6.94 o 
   5   1  19       36.61       26.01      6.99 o 
   6   1  19       15.11       10.00      6.37 o 
  -6   2  19       10.88        7.09      4.00 o 
  -5   2  19       71.09       72.82      6.46 o 
  -4   2  19       27.66       29.29      7.59 o 
  -3   2  19       20.15       18.07      4.16 o 
  -2   2  19        0.10        1.02      3.89 o 
  -1   2  19       82.58       82.33      4.74 o 
   0   2  19       26.55       25.34      3.19 o 
   1   2  19       83.57       88.31      4.79 o 
   2   2  19        0.10        2.07      2.98 o 
   3   2  19       20.12       17.84      4.16 o 
   4   2  19       27.53       28.39      4.74 o 
   5   2  19       72.11       58.58      8.21 o 
   6   2  19       10.70        8.83      5.68 o 
  -6   3  19       12.32        9.94      4.55 o 
  -5   3  19        4.79        8.41      4.00 o 
  -4   3  19       11.62        9.18      4.03 o 
  -3   3  19       53.89       59.61      5.47 o 
  -2   3  19       34.98       31.85      6.10 o 
  -1   3  19       34.21       34.28      3.57 o 
   0   3  19        0.23        0.71      2.69 o 
   1   3  19       34.01       39.93      3.72 o 
   2   3  19       34.25       38.73      4.73 o 
   3   3  19       53.15       57.17      5.38 o 
   4   3  19       11.63        8.79      3.84 o 
   5   3  19        4.91        2.71      3.85 o 
   6   3  19       12.33        7.68      6.42 o 
  -5   4  19       41.84       45.05      5.62 o 
  -4   4  19       20.94       35.28      5.22 o 
  -3   4  19        0.55       -0.44      3.61 o 
  -2   4  19       79.68       78.02      7.60 o 
  -1   4  19       57.04       69.14      4.64 o 
   0   4  19        5.73        2.99      2.64 o 
   1   4  19       57.29       55.23      5.10 o 
   2   4  19       80.01       86.00      5.97 o 
   3   4  19        0.64        2.08      3.48 o 
   4   4  19       21.27       26.91      4.69 o 
   5   4  19       42.06       43.80      5.35 o 
  -5   5  19        0.57        1.15      3.74 o 
  -4   5  19       36.54       33.86      4.95 o 
  -3   5  19       19.19       19.68      7.49 o 
  -2   5  19        8.86        4.71      3.67 o 
  -1   5  19        1.68        4.54      7.28 o 
   0   5  19       59.86       72.15      5.90 o 
   1   5  19        1.66       -3.03      3.03 o 
   2   5  19        8.71        8.05      3.68 o 
   3   5  19       18.94       16.93      4.19 o 
   4   5  19       35.61       37.79      5.15 o 
   5   5  19        0.59        2.71      4.05 o 
  -4   6  19       10.80       10.62      4.15 o 
  -3   6  19        6.66        1.86      3.54 o 
  -2   6  19       32.26       27.95      6.36 o 
  -1   6  19        2.51        3.58      3.66 o 
   0   6  19       17.23       12.57      4.11 o 
   1   6  19        2.43        4.10      4.92 o 
   2   6  19       32.67       34.91      6.94 o 
   3   6  19        6.30        3.92      3.66 o 
   4   6  19       10.92        6.51      3.90 o 
  -3   7  19        1.41       -0.63      3.34 o 
  -2   7  19        4.26        6.89      3.95 o 
  -1   7  19        5.82        4.97      4.50 o 
   0   7  19        4.39        5.54      5.30 o 
   1   7  19        5.74        8.23      5.25 o 
   2   7  19        4.02        0.14      5.30 o 
   3   7  19        1.67        2.22      5.08 o 
  -1   8  19       31.32       42.52      7.73 o 
   0   8  19        3.76        7.59      5.73 o 
   1   8  19       32.45       21.00      6.37 o 
   0   0  20       27.69       28.39      5.92 o 
   1   0  20        5.50        3.44      2.57 o 
   2   0  20       28.51       39.39      5.99 o 
   3   0  20        0.18       -3.76      4.35 o 
   4   0  20        5.88        0.33      5.34 o 
   5   0  20       35.10       47.96      8.38 o 
  -5   1  20       20.66       22.52      6.56 o 
  -4   1  20       27.78       34.27      5.04 o 
  -3   1  20       32.94       35.98      5.01 o 
  -2   1  20        9.41        4.22      3.44 o 
  -1   1  20       16.20       16.58      4.39 o 
   0   1  20       51.92       56.22      4.31 o 
   1   1  20       15.34       13.91      3.07 o 
   2   1  20        9.79        7.26      3.74 o 
   3   1  20       33.02       44.57      7.64 o 
   4   1  20       28.33       43.28      7.23 o 
   5   1  20       20.15       11.67      6.30 o 
  -5   2  20        4.08        5.71      7.67 o 
  -4   2  20       18.61       23.72      6.97 o 
  -3   2  20       65.69       61.70      6.45 o 
  -2   2  20       84.76       94.46      6.67 o 
  -1   2  20       23.96       23.96      3.52 o 
   0   2  20        3.67        3.40      2.81 o 
   1   2  20       24.51       27.67      5.17 o 
   2   2  20       85.32       94.04     12.43 o 
   3   2  20       64.03       67.26      5.74 o 
   4   2  20       19.09       26.68      6.82 o 
   5   2  20        3.89       10.81      5.87 o 
  -5   3  20       29.66       25.01      5.24 o 
  -4   3  20       15.01       19.03      4.68 o 
  -3   3  20       51.95       60.45      6.75 o 
  -2   3  20        0.91       -3.09      3.23 o 
  -1   3  20       46.06       52.26      4.79 o 
   0   3  20       35.92       38.05      3.85 o 
   1   3  20       44.93       49.96      4.24 o 
   2   3  20        0.82        1.94      3.48 o 
   3   3  20       51.74       56.32      5.66 o 
   4   3  20       15.31       22.07      4.66 o 
   5   3  20       29.83       28.61      7.02 o 
  -4   4  20       28.16       38.85      8.59 o 
  -3   4  20       26.88       35.31      5.10 o 
  -2   4  20       19.85       23.98      4.90 o 
  -1   4  20       37.52       33.81      4.98 o 
   0   4  20       23.53       29.08      3.68 o 
   1   4  20       38.01       43.33      4.79 o 
   2   4  20       20.23       30.43      4.44 o 
   3   4  20       26.25       29.96      4.69 o 
   4   4  20       27.78       35.39      5.11 o 
  -4   5  20       10.36       12.44      4.56 o 
  -3   5  20       35.22       39.75      5.32 o 
  -2   5  20       40.94       41.90      5.44 o 
  -1   5  20       24.68       26.98      6.35 o 
   0   5  20       11.33        8.55      3.97 o 
   1   5  20       24.92       29.99      7.16 o 
   2   5  20       40.53       46.02      5.16 o 
   3   5  20       34.77       34.59      4.90 o 
   4   5  20       10.76        7.45     10.19 o 
  -3   6  20        3.11       -2.83      3.51 o 
  -2   6  20        0.40       -0.41      3.68 o 
  -1   6  20       13.97       16.41      4.44 o 
   0   6  20       22.39       25.94      6.61 o 
   1   6  20       14.20        9.35      5.58 o 
   2   6  20        0.49       -0.95      5.08 o 
   3   6  20        3.26        2.60      5.85 o 
  -1   7  20        2.45       -1.79      3.64 o 
   0   7  20        7.49        8.40      5.56 o 
   1   7  20        2.74        5.34      5.56 o 
   1   0  21        8.61        3.46      3.35 o 
   2   0  21        1.62        8.38      5.56 o 
   3   0  21        9.41       14.77      6.20 o 
   4   0  21        0.15        4.80      5.56 o 
  -4   1  21        0.59       -3.19      3.19 o 
  -3   1  21        9.40        6.30      3.85 o 
  -2   1  21       10.54        7.88      3.73 o 
  -1   1  21        4.12        6.91      3.03 o 
   0   1  21        0.01       -2.05      2.58 o 
   1   1  21        4.09       -0.45      3.27 o 
   2   1  21       11.10       15.20      5.66 o 
   3   1  21        9.23        7.02      5.42 o 
   4   1  21        0.68       -4.92      4.92 o 
  -4   2  21       10.21       10.20      4.25 o 
  -3   2  21        0.77       -2.13      3.29 o 
  -2   2  21        8.73        8.47      3.93 o 
  -1   2  21       18.19       19.98      3.48 o 
   0   2  21       10.32        7.38      3.06 o 
   1   2  21       18.52       16.87      3.45 o 
   2   2  21        8.48       10.74      3.87 o 
   3   2  21        0.91        2.86      5.23 o 
   4   2  21       10.17        3.60      5.66 o 
  -4   3  21        0.75        0.65      6.04 o 
  -3   3  21       15.99       15.00      4.44 o 
  -2   3  21       22.44       26.18      4.75 o 
  -1   3  21        0.39       -0.95      2.61 o 
   0   3  21        2.49        2.63      2.91 o 
   1   3  21        0.42        2.07      3.44 o 
   2   3  21       21.97       22.98      6.98 o 
   3   3  21       15.93       20.33      4.47 o 
   4   3  21        0.78        2.91      5.73 o 
  -3   4  21       35.02       45.74      5.74 o 
  -2   4  21        3.96        1.28      3.85 o 
  -1   4  21       37.82       45.27      5.62 o 
   0   4  21        0.01       -4.78      4.78 o 
   1   4  21       37.31       48.39      5.28 o 
   2   4  21        3.89        1.26      3.68 o 
   3   4  21       35.18       42.64      5.45 o 
  -2   5  21        5.41        5.34      4.29 o 
  -1   5  21       17.21       15.55      4.71 o 
   0   5  21       12.24       10.18      6.14 o 
   1   5  21       18.06       10.40      6.04 o 
   2   5  21        5.32       12.96      6.37 o 
   0   0  22        2.63        3.13      5.15 o 
   1   0  22       10.83       16.95      4.43 o 
   2   0  22        2.75       -5.06      5.06 o 
   3   0  22       11.22       10.24      6.39 o 
  -3   1  22        9.57        4.25      5.97 o 
  -2   1  22       11.18       10.00      6.01 o 
  -1   1  22        5.14        7.84      4.35 o 
   0   1  22       20.43       15.65      4.45 o 
   1   1  22        5.00        0.49      3.69 o 
   2   1  22       10.50        6.92      5.92 o 
   3   1  22        9.73       19.38      6.37 o 
  -2   2  22       12.90       13.88      4.43 o 
  -1   2  22       14.14       16.20      3.46 o 
   0   2  22       23.98       18.97      3.65 o 
   1   2  22       14.93       15.73      5.02 o 
   2   2  22       12.87        9.88      6.13 o 
  -2   3  22       27.62       25.53      5.03 o 
  -1   3  22       10.52        7.97      4.25 o 
   0   3  22       31.73       31.27      4.08 o 
   1   3  22       10.44       16.05      4.37 o 
   2   3  22       27.56       27.73      5.04 o 
   0   4  22       37.81       46.41      6.05 o 
                                                 
